# Supplementary material for: Stratification of amyotrophic lateral sclerosis patients: a crowdsourcing approach
Source: Sci Rep. 2019 Jan 24;9:690. doi: 10.1038/s41598-018-36873-4 (PMC6345935; doi:10.1038/s41598-018-36873-4)
Supplement: Supplementary file 3 — Supplementary Info 3 [file 41598_2018_36873_MOESM3_ESM.zip]

Archive with 11 entries (10 files):
- score2Zandrank_V2.pl
- __MACOSX/
- __MACOSX/._score2Zandrank_V2.pl
- assessment.readme
- __MACOSX/._assessment.readme
- scoring_death_dir.pl
- __MACOSX/._scoring_death_dir.pl
- scoring_alsfrs_dir_v2.pl
- __MACOSX/._scoring_alsfrs_dir_v2.pl
- scoring_survival_dir.pl
- __MACOSX/._scoring_survival_dir.pl
