# Supplementary material for: Stratification of amyotrophic lateral sclerosis patients: a crowdsourcing approach
Source: Sci Rep. 2019 Jan 24;9:690. doi: 10.1038/s41598-018-36873-4 (PMC6345935; doi:10.1038/s41598-018-36873-4)
Supplement: Supplementary file 3 — Supplementary Info 3 [file 41598_2018_36873_MOESM3_ESM.zip › score2Zandrank_V2.pl]

#!/usr/bin/perl -w

#Raquel Norel
#rnorel@us.ibm.com
#July 2015
#scoring script for DREAM10 ALS challenge; takes scores and computes Z-scores and team rank

# team will refer to file names 

use strict;
use Cwd qw(abs_path cwd);

use constant
{
    DESC => 0,
    ASC  => 1,
};


### command line arguments
if (@ARGV != 2) {
    print "\nUSAGE: $0  <file with scores>  <flag (1-> LB slope; 2-> LB surv; 3 -> FV slope; 4 FV surv)>  \n\n";
    print "continuation of flag options: 5-> trial slope; 6-> trial surv; 7->registry slope; 8-> registry surv\n";
    print "ranking evaluations for DREAM10 ALS challenge\n";
    print "example: perl $0  10scores_slope.txt 1 \n";
    exit;
}

my $dir = cwd();
my $fn_in = "$dir/$ARGV[0]"; #file with scores to rank, 3 columns, header with #

#hard code values for Z-score, don't want to input 6 values each time...can change to read from file
my @sd =();
my @mean=();

if ($ARGV[1] == 1){
  #  @mean = qw(0.497	0.000	1.087); #this was computed using the initial gold standard which includes some extreme data
   # @sd = qw(0.024	0.073	0.040);
    @mean = qw(0.497	0.000	0.849); #updated GS by RK on 9/9/15
    @sd = qw(0.025	0.073	0.031);
    #print STDERR "using mean and SD for Leaderboard ALSFRS slope data\n";
}
elsif ($ARGV[1] == 2){
    @mean = qw(0.499	0.499	0.499);
    @sd = qw(0.034	0.034	0.034);
     #print STDERR "using mean and SD for Leaderboard ALS survival data\n";
}
elsif ($ARGV[1] == 3){
    @mean = qw(0.496	0.000	0.834); 
    @sd = qw(0.013	0.039	0.016);
    #print STDERR "using mean and SD for Final Validation ALSFRS slope data\n";
}
elsif ($ARGV[1] == 4){
    @mean = qw(0.498	0.498	0.498); 
    @sd = qw(0.019	0.019	0.019);
    #print STDERR "using mean and SD for Final Validation ALSFRS slope data\n";
}
elsif ($ARGV[1] == 5){
    @mean = qw(0.496	0.000	0.832);
    @sd = qw(0.013	0.040	0.017);
     #print STDERR "using mean and SD for trial ALSFRS slope data\n";
}
elsif ($ARGV[1] == 6){
    @mean = qw(0.499	0.498	0.498); 
    @sd = qw(0.019	0.019	0.019);
    #print STDERR "using mean and SD for trial ALS survival data\n";
}
elsif ($ARGV[1] == 7){
    @mean = qw(0.498	0.000	1.024); 
    @sd = qw(0.023	0.067	0.035);
    #print STDERR "using mean and SD for registry ALSFRS slope data\n";
}
elsif ($ARGV[1] == 8){
    @mean = qw(0.499	0.498	0.499); 
    @sd = qw(0.017	0.017	0.017);
    #print STDERR "using mean and SD for registry survival data\n";
}
else{
    print "Flag passed is incorrect\n";
    print "\nUSAGE: $0  <file with scores>  <flag (1-> LB slope; 2-> LB surv; 3 -> FV slope; 4 -> FV surv)>  \n\n";
    print "continuation of flag options: 5-> trial slope; 6-> trial surv; 7->registry slope; 8-> registry surv\n";
    print "ranking evaluations for DREAM10 ALS challenge\n";
    exit;
}

#reading input file
my $lines;
my @header=();
my %teams = ();
my %scores =();
my %Zscores=();
my %sumZ = ();


{
     open my $fh, "<", $fn_in or die $!;
    local $/; # enable localized slurp mode
     $lines = <$fh>;
    close $fh;
}
    my $i=0;
    my @all = split(/[\r\n]+/,$lines);  #Mac, Unix and DOS files
    foreach (@all){
        if (/^#/) {
            @header = split("\t"); #keep for printing header with results back 
            next;
        } #skip header
        my @tmp = split("\t");
        my $t = $tmp[0]; #team name
        #using 2d array, easier with index than push
        $teams{$tmp[0]}=1;
        $scores{$t}{0} = $tmp[1];
        $scores{$t}{1} = $tmp[2];
        $scores{$t}{2} = $tmp[3];
        $Zscores{$t}{0} = ($tmp[1] - $mean[0]) / $sd[0];
        $Zscores{$t}{1} = ($tmp[2] - $mean[1]) / $sd[1];
        $Zscores{$t}{2} = ($tmp[3] - $mean[2]) / $sd[2];
        if($ARGV[1] == 1  || $ARGV[1] == 3 || $ARGV[1] == 5  || $ARGV[1] == 7) #slopes
               { $sumZ{$t} = $Zscores{$t}{0} + $Zscores{$t}{1} - $Zscores{$t}{2}; } #for CI and PCC the bigger the better but for RMSD the smaller  the better; use inverse of RMSD
        elsif ($ARGV[1] == 2 || $ARGV[1] == 4 || $ARGV[1] == 6  || $ARGV[1] == 8) #survival
        { $sumZ{$t} = $Zscores{$t}{0} + $Zscores{$t}{1} + $Zscores{$t}{2};} #for all scores the bigger the better
        else {print "check the arguments, $ARGV[1] is not valid. Bye\n";exit;}
    }
    
    #already read data and computes Zscores and the sum of them
    #need to rank teams
    my %rank = &rankList(DESC,%sumZ);
    
    #print results, all fields for now
    #print"Team\t$header[1]\t$header[2]\t$header[3]\tZ- $header[1]\tZ- $header[2]\tZ- $header[3]\trank\n";
    foreach my $k (sort {$rank{$a} <=> $rank{$b}} keys %rank){
        print"$k\t$scores{$k}{0}\t$scores{$k}{1}\t$scores{$k}{2}\t$Zscores{$k}{0}\t$Zscores{$k}{1}\t$Zscores{$k}{2}\t$rank{$k}\n";
    }
    #print STDERR "bye bye\a\a\n"; #checking correct exit of PGM
    
######   SUBROUTINES   #######  
    
#return the rank of the subject, based on time, for subjects with the same score, return SAME rank
sub rankList($%){
    my ($reverse, %list) = @_;
    my ($rank, $num_items, $last) = (1,0,-1); #value not in the list
    foreach my $key ($reverse ? sort { $list{$a} <=> $list{$b} } keys %list : sort { $list{$b} <=> $list{$a} } keys %list) {
        if ($list{$key} == $last)
        {
            $list{$key} = $rank;
            $num_items++;
        }
        else
        {
            $last = $list{$key};
            $rank += $num_items;
            $num_items = 1;
            $list{$key} = $rank;
        }
    }
    return (%list);
}


    
    
