# Supplementary material for: Stratification of amyotrophic lateral sclerosis patients: a crowdsourcing approach
Source: Sci Rep. 2019 Jan 24;9:690. doi: 10.1038/s41598-018-36873-4 (PMC6345935; doi:10.1038/s41598-018-36873-4)
Supplement: Supplementary file 3 — Supplementary Info 3 [file 41598_2018_36873_MOESM3_ESM.zip › assessment.readme]

All assessments were performed across directories containing the predictions for a given 
subchallenge, each file containing the predictions of an individual participant. These
assessments were performed using the following scrips (see usage statement contained):

scoring_alsfrs_dir_v2.pl
- assessment of progression subchallenges

scoring_death_dir.pl
scoring_survival_dir.pl
- assessment of survival subchallenges, depending on whether participants predicted the
  probability of survival or death

score2Zandrank_V2.pl
- z-score transformation of assessment performed by scripts above
