# Supplementary material for: Stratification of amyotrophic lateral sclerosis patients: a crowdsourcing approach
Source: Sci Rep. 2019 Jan 24;9:690. doi: 10.1038/s41598-018-36873-4 (PMC6345935; doi:10.1038/s41598-018-36873-4)
Supplement: Supplementary file 3 — Supplementary Info 3 [file 41598_2018_36873_MOESM3_ESM.zip › scoring_death_dir.pl]

#!/usr/bin/perl -w

#Raquel Norel
#rnorel@us.ibm.com
#June 2015
#scoring script for DREAM10 ALS challenge survival predictions


# team will refer to file names 

use strict;
use Cwd qw(abs_path cwd);

use constant
{
    DESC => 0,
    ASC  => 1,
};


### command line arguments
if (@ARGV != 2) {
    print "\nUSAGE: $0  <directory with files to evaluate>  <gold standard file>  \n\n";
    print "Predictions evaluation for DREAM10 ALS challenge\n";
    print "example: perl $0  NH_LB_surv Data/surv_response_validate_leader.csv \n";
    exit;
}

my @teams = ();
my $pred_dir = $ARGV[0];
my $dir = cwd();
my $gs_file =  $ARGV[1];
my $wrk_dir = "$dir/$pred_dir"; #folder with predictions

my @subjects = (); #need to loop as array of subjects, keep list of them  ##DO I NEED THIS HERE???

#print STDERR "Script ASSUMES that all the files to be evaluated passed the validation script\n";
#print STDERR "reading files from $wrk_dir\n";
#read Gold Standard
my ($ref_GS_time, $ref_GS_alive)= &read_GS($gs_file); 
my $ref_order = order_GS($ref_GS_time); #order of patients survival time


my $team;
my $i=0;
#print "#team\tCI_0-12\tCI_0-18\tCI_0-24\n";
#get list of files on directory with predicitons to be evaluated
opendir (DIR, $wrk_dir) or die $!;
while (my $pred_fn = readdir(DIR)) {

    next if ($pred_fn =~ m/^\./); # Use a regular expression to ignore files beginning with a period
    #print "OJO $pred_fn\n";exit;
    $i++;
    ($team) = $pred_fn  =~ /(.*)\./;
    #print STDERR "evaluating prediction for team $team\n";
    my ($ref_pred_time1,$ref_pred_time2, $ref_pred_time3) = &read_prediction3("$wrk_dir/$pred_fn", $ref_GS_time);
    my $ci1 = score_CI($ref_pred_time1, $ref_order, $ref_GS_time, $ref_GS_alive);
    my $ci2 = score_CI($ref_pred_time2, $ref_order, $ref_GS_time, $ref_GS_alive);
    my $ci3 = score_CI($ref_pred_time3, $ref_order, $ref_GS_time, $ref_GS_alive);
    print "$team\t$ci1\t$ci2\t$ci3\n";
    }#while DIR
close DIR;
#print STDERR "bye bye\a\a\n"; #checking correct exit of PGM


######   SUBROUTINES   #######

#compute concordance index
sub score_CI{
    my ($ref_pred_time, $ref_order, $ref_GS_time, $ref_GS_alive) = @_;  #OS is ref_GS_time
    
    my @o = @$ref_order; #just less typing later
    my %GS = %$ref_GS_time;
    my %pred = %$ref_pred_time;
    my $n = scalar(@o); 
    my $count = 0;
    my $score = 0;
    
    for (my $i=0; $i<$n-1; $i++){
        if ($$ref_GS_alive{$o[$i]}) { next;} #cannot compare if patient with smaller OS is alive
        for (my $j=$i+1; $j< $n; $j++){    #loop all possible pairs once
            if ($GS{$o[$i]} < $GS{$o[$j]}){ #since I order before, this should be the case if both are not the same
                $count++; 
             #   if ($pred{$o[$i]} < $pred{$o[$j]}){ $score++ ;} #order is preserved; computing survival
                if ($pred{$o[$i]} > $pred{$o[$j]}){ $score++ ;} #order is preserved; computing probability of death
            }
             elsif (($GS{$o[$i]} == $GS{$o[$j]}) && !($$ref_GS_alive{$o[$j]})){ #we already know if we are here is b/c patient $o[$i] is dead, need to check for other patient
                $count++; 
                if ($pred{$o[$i]} == $pred{$o[$j]}){ $score++;}
            }
          # print "score is $score for count $count\n";
        }
    }
    
    return($score/$count); #how many correct pairs over total of comparable pairs
}


#get array of sorted patients ids based on time; used for looping in CI
sub order_GS{
    my ($ref_GS_time) = @_;
    my %gs_time = %$ref_GS_time; 
    my %ranks = &rankList(ASC,%gs_time);
    my @order;
    foreach my $k (sort { $ranks{$a} <=> $ranks{$b} } keys %ranks){
        push (@order, $k);
    }
    return(\@order);
}


#read the prediciton file

sub read_prediction3{
  my ($fn, $ref_GS) = @_;
   my %time1 = (); #survival time 0-12
   my %time2 = (); #survival time  0-18
   my %time3 = (); #survival time  0-24
   my %confidence = (); #alive or dead, use 1 for alive => censored   
    my $lines;
{
     open my $fh, "<", $fn or die $!;
    local $/; # enable localized slurp mode
     $lines = <$fh>;
    close $fh;
}

     my @all = split(/[\r\n]+/,$lines);  #Mac, Unix and DOS files
    foreach (@all){
        #chomp;
        s/\s+$//; #instead of chomp
        if (/ID/ || /\#/) {next;} #skip header
       # $_ =~ s/\s//g; #remove spaces
        my @tmp = split /\||,|\t/;
       #  print join("\n",@tmp),"\n";exit;
	#my $N = scalar @tmp;
	#print "N: $N for $_\n";exit;
        if ((scalar @tmp) <4) {
        	die "check format of prediction in $fn. $_\n";
        }
        if (!exists $$ref_GS{$tmp[0]}){next;} #only keep predictions for the patients that belong to the gold standard (used for partial GS)
        $time1{$tmp[0]} = $tmp[1];
	$time2{$tmp[0]} = $tmp[2];
	$time3{$tmp[0]} = $tmp[3];
      }
    
    return(\%time1,\%time2,\%time3); #return references to hash
}


#read the gold standard survival time  and vital.stat (A or D)
#keep track if patient is censored

sub read_GS{
  my ($fn) = @_;
   my %time = (); #survival time
   my %alive = (); #alive or dead, use 1 for alive => censored

   
    open (FH, "$fn") or die "cannot open $fn (why? $!)   (from read_GS)\n";
      while (<FH>){
        #chomp;
        s/\s+$//; #instead of chomp
        if (/ID/) {next;} #skip header
        my @tmp =  split /\||,/;
      #  print join("\n",@tmp),"\n";exit;
        if ((scalar @tmp) != 3) {die "check format of GS in $fn. Bye\n";}
	#need to cehck that tmp[1] (survival) is actually a number
	if ( $tmp[1] =~ /^([+]?)(?=\d|\.\d)\d*(\.\d*)?([Ee]([+-]?\d+))?$/){
	    $time{$tmp[0]} = $tmp[1];
	    if ($tmp[2] == 0){$alive{$tmp[0]} = 1;} else{$alive{$tmp[0]} = 0;} #Robert used a convention different from the one I have been using, don;t want to change all code
	}
	    else{next;}
	
        
      }
    close FH;


#sort patients by time and keep order in array to be used for CI scoring

    return(\%time, \%alive); #return reference to hashes
}


#return the rank of the subject, based on time, for subjects with the same score, return SAME rank
sub rankList($%){
    my ($reverse, %list) = @_;
    my ($rank, $num_items, $last) = (1,0,-1); #value not in the list
    foreach my $key ($reverse ? sort { $list{$a} <=> $list{$b} } keys %list : sort { $list{$b} <=> $list{$a} } keys %list) {
        if ($list{$key} == $last)
        {
            $list{$key} = $rank;
            $num_items++;
        }
        else
        {
            $last = $list{$key};
            $rank += $num_items;
            $num_items = 1;
            $list{$key} = $rank;
        }
    }
    return (%list);
}
