# Supplementary material for: Stratification of amyotrophic lateral sclerosis patients: a crowdsourcing approach
Source: Sci Rep. 2019 Jan 24;9:690. doi: 10.1038/s41598-018-36873-4 (PMC6345935; doi:10.1038/s41598-018-36873-4)
Supplement: Supplementary file 3 — Supplementary Info 3 [file 41598_2018_36873_MOESM3_ESM.zip › scoring_alsfrs_dir_v2.pl]

#!/usr/bin/perl -w

#Raquel Norel
#rnorel@us.ibm.com
#June 2015
#scoring script for DREAM10 ALS challenge ALSFRS predictions
#update Sept 2015, Gustavo want to test concordance index that give .5 point for ties on predictions


# team will refer to file names 

use strict;
use Cwd qw(abs_path cwd);
use Math::Round qw(:all); #used in Pearson to keep precision to 8 decimals

use constant
{
    DESC => 0,
    ASC  => 1,
};


### command line arguments
if (@ARGV != 2) {
    print "\nUSAGE: $0  <directory with files to evaluate>  <gold standard file>  \n\n";
    print "Predictions evaluation for DREAM10 ALS challenge\n";
    print "example: perl $0  NH_LB_slope Data/ALSFRS_slope_validate_leader.csv \n";
    exit;
}


my @teams = ();
my $pred_dir = $ARGV[0]; 
my $dir = cwd();
my $gs_file =  $ARGV[1];
my $wrk_dir = "$dir/$pred_dir"; #folder with predictions
my @subjects = (); #need to loop as array of subjects, keep list of them

#print STDERR "Script ASSUMES that all the files to be evaluated passed the validation script\n";
#print STDERR "reading files from $wrk_dir\n";
#read Gold Standard
my ($ref_GS_alsfrs, $ref_A_GS_alsfrs,$ref_Pearson_id)= &read_GS($gs_file); 
my $ref_order = order_GS($ref_GS_alsfrs); #order of patients survival time


my $team;
#print "#team\tCI\tPCC\tRMSD\n";
opendir (DIR, $wrk_dir) or die $!;
while (my $pred_fn = readdir(DIR)) {
    next if ($pred_fn =~ m/^\./); # Use a regular expression to ignore files beginning with a period
    ($team) = $pred_fn  =~ /(.*)\./;
    #print STDERR "evaluating prediction for team $team\n";
    my ($ref_pred_alsfrs, $ref_Apred_alsfrs) = &read_prediction("$wrk_dir/$pred_fn", $ref_GS_alsfrs,$ref_Pearson_id);
    my $ci = score_CI2($ref_pred_alsfrs, $ref_order, $ref_GS_alsfrs);
    my $pcc = pearson($ref_Apred_alsfrs,$ref_A_GS_alsfrs) ;
    my $rms = rmsd($ref_Apred_alsfrs,$ref_A_GS_alsfrs) ; 
    print "$team\t$ci\t$pcc\t$rms\n";
        }#while DIR
close DIR;
#print STDERR "bye bye\a\a\n"; #checking correct exit of PGM


######   SUBROUTINES   #######
#compute concordance index
#this is the simple version as there isno censored data
#gives partial score for ties on predictions (not in GS)
sub score_CI2{
    my ($ref_pred_time, $ref_order, $ref_GS_time) = @_;  #OS is ref_GS_time
    
    my @o = @$ref_order; #just less typing later
    my %GS = %$ref_GS_time;
    my %pred = %$ref_pred_time;
    my $n = scalar(@o); 
    my $count = 0;
    my $score = 0;
    
    for (my $i=0; $i<$n-1; $i++){
        for (my $j=$i+1; $j< $n; $j++){    #loop all possible pairs once
#print "OJO $i $j $o[$i] $o[$j]	    $GS{$o[$i]} $GS{$o[$j]}\n";#exit;
            if ($GS{$o[$i]} < $GS{$o[$j]}){ #since I order before, this should be the case if both are not the same
                $count++; 
                if ($pred{$o[$i]} < $pred{$o[$j]}){ $score++ ;} #order is preserved
                elsif ($pred{$o[$i]} == $pred{$o[$j]}){ $score += 0.5 ;}
            }
             elsif ($GS{$o[$i]} == $GS{$o[$j]}) { 
                $count++; 
                if ($pred{$o[$i]} == $pred{$o[$j]}){ $score++;}
                else { $score += 0.5 ;}
            }
          # print "score is $score for count $count\n";
        }
    }
    
    return($score/$count); #how many correct pairs over total of comparable pairs
}


#compute concordance index
#this is the simple version as there isno censored data
sub score_CI{
    my ($ref_pred_time, $ref_order, $ref_GS_time) = @_;  #OS is ref_GS_time
    
    my @o = @$ref_order; #just less typing later
    my %GS = %$ref_GS_time;
    my %pred = %$ref_pred_time;
    my $n = scalar(@o); 
    my $count = 0;
    my $score = 0;
    
    for (my $i=0; $i<$n-1; $i++){
        for (my $j=$i+1; $j< $n; $j++){    #loop all possible pairs once
#print "OJO $i $j $o[$i] $o[$j]	    $GS{$o[$i]} $GS{$o[$j]}\n";#exit;
            if ($GS{$o[$i]} < $GS{$o[$j]}){ #since I order before, this should be the case if both are not the same
                $count++; 
                if ($pred{$o[$i]} < $pred{$o[$j]}){ $score++ ;} #order is preserved
            }
             elsif ($GS{$o[$i]} == $GS{$o[$j]}) { 
                $count++; 
                if ($pred{$o[$i]} == $pred{$o[$j]}){ $score++;}
            }
          # print "score is $score for count $count\n";
        }
    }
    
    return($score/$count); #how many correct pairs over total of comparable pairs
}


#get array of sorted patients ids based on time; used for looping in CI
sub order_GS{
    my ($ref_GS_time) = @_;
    my %gs_time = %$ref_GS_time; 
    my %ranks = &rankList(ASC,%gs_time);
    my @order;
    foreach my $k (sort { $ranks{$a} <=> $ranks{$b} } keys %ranks){
        push (@order, $k);	
    }
    return(\@order);
}


#read the prediciton file
##SubjectID	ALSFRS_slope	cluster	features
sub read_prediction{
  my ($fn, $ref_GS,$ref_Pearson_id) = @_;
   my %slope = (); #alsfrs slope
 
    my $lines;
{
     open my $fh, "<", $fn or die $!;
    local $/; # enable localized slurp mode
     $lines = <$fh>;
    close $fh;
}

     my @all = split(/[\r\n]+/,$lines);  #Mac, Unix and DOS files
    foreach (@all){
        #chomp;
        s/\s+$//; #instead of chomp
         if (/ID/) {next;} #skip header
       # if (/^#/) {next;} #skip header
       # $_ =~ s/\s//g; #remove spaces
     #   my @tmp = split "\t";
             my @tmp = split /\||,|\t/; #change on format   by Robert
	#my $N = scalar @tmp;
	#print "N: $N for $_\n";exit;
     #   if ((scalar @tmp) != 4) {die "check format of prediction in $fn ($_)). Bye\n";}
        $slope{$tmp[0]} = $tmp[1];
      }
    
     my @GS = @$ref_Pearson_id; #needed for Pearson
    my @pred_OS = ();
    for (my $i=0; $i<scalar(@GS); $i++){
        push (@pred_OS, $slope{$GS[$i]});
    }
    
    return(\%slope,\@pred_OS); #return references
}


#read the gold standard for alsfrs
sub read_GS{
  my ($fn) = @_;
   my %alsfrs = (); #slope of alsfrs

    open (FH, "$fn") or die "cannot open $fn (why? $!)   (from read_GS)\n";
      while (<FH>){
        #chomp;
        s/\s+$//; #instead of chomp
        if (/ID/) {next;} #skip header
         my @tmp = split /\|/; #change on format   by Robert
         # print join("\n",@tmp);exit;
        if ((scalar @tmp) != 2) {die "check format of GS in $fn. Bye\n";}	
	#need to cehck that tmp[1] (alsfrs) is actually a number
	if ( $tmp[1] =~ /^([-+]?)(?=\d|\.\d)\d*(\.\d*)?([Ee]([+-]?\d+))?$/){
	    $alsfrs{$tmp[0]} = $tmp[1];
	}
      }
    close FH;

#need to keep GS (for valid patients) in array to be used for Pearson, need to maintain same order
    my @Atime = ();
    my @Pearson_id=();
    
    foreach (sort keys %alsfrs){
        push(@Atime, $alsfrs{$_});
        push(@Pearson_id,$_);
    }
    
    #sort patients by alsfrs and keep order in array to be used for CI scoring
 return(\%alsfrs,\@Atime,\@Pearson_id); #return reference to hashes

}


#return the rank of the subject, based on time, for subjects with the same score, return SAME rank
sub rankList($%){
    my ($reverse, %list) = @_;
    my ($rank, $num_items, $last) = (1,0,-1); #value not in the list
    foreach my $key ($reverse ? sort { $list{$a} <=> $list{$b} } keys %list : sort { $list{$b} <=> $list{$a} } keys %list) {
        if ($list{$key} == $last)
        {
            $list{$key} = $rank;
            $num_items++;
        }
        else
        {
            $last = $list{$key};
            $rank += $num_items;
            $num_items = 1;
            $list{$key} = $rank;
        }
    }
    return (%list);
}


#compute RMSD between 2 vectors
#pass the reference to each vector
sub rmsd{
   my ($ref_a,$ref_b) = @_;
   my @a = @$ref_a;
   my @b = @$ref_b;
   if (scalar(@a) != scalar (@b)) {die "vectors need to be of the same size for RMSD. Bye\n";}
    my $N = scalar(@a);
    
    my $sum=0;
    for (my $i=0; $i<$N; $i++){
      my $dife = $a[$i] - $b[$i];
      $sum += $dife*$dife; 
   }
    my $avg = $sum/$N;
    return (sqrt($avg));
}


#from Norel/MyUtil.pm
#compute Pearson correlation between 2 vectors
#pass the reference to each vector
sub pearson{
   my ($ref_a,$ref_b) = @_;
   my @a = @$ref_a;
   my @b = @$ref_b;
   if (scalar(@a) != scalar (@b)) {die "vectors need to be of the same size for Pearosn. Bye\n";}
   
   my $sig_b = diff_sum($ref_b);
   my $sig_a = diff_sum($ref_a);
   my $mean_a = &average($ref_a);
   my $mean_b = &average($ref_b);
   my $N = scalar(@a);

   my $sum=0;
   for (my $i=0; $i<$N; $i++){
      my $dife_a = $a[$i] - $mean_a;
      my $dife_b = $b[$i] - $mean_b;
      $sum += $dife_a*$dife_b; 
   }
   my $den = $sig_a * $sig_b;
   my $p = 0;
   if ($den != 0){
      $p = $sum/($sig_a * $sig_b);
      $p = nearest(.00000001, $p) # keeps a fixed number of decimals to avoid rounding errors when comparing scores
   }
   
   return($p);
}

sub diff_sum{
   my ($ref_a) = @_;
   my @a = @$ref_a;
   my $N = scalar(@a);
   my $mean_a = &average($ref_a);
   my $sum=0;
   for (my $i=0; $i<$N; $i++){
      my $dife = $a[$i] - $mean_a;
      $sum += $dife*$dife; 
   }
   return (sqrt($sum));
   
}

sub average{
        my($data) = @_;
        if (not @$data) {
                die("Empty array\n");
        }
        my $total = 0;
        foreach (@$data) {
         if (! defined $_){die "CHECK empty cell from AVERAGE (not defined  ) \n";}
                $total += $_;
        }

    my $average = $total / @$data; 
    return ($average);
}
