# Supplementary material for: Stratification of amyotrophic lateral sclerosis patients: a crowdsourcing approach
Source: Sci Rep. 2019 Jan 24;9:690. doi: 10.1038/s41598-018-36873-4 (PMC6345935; doi:10.1038/s41598-018-36873-4)
Supplement: Supplementary file 4 — Supplementary Info 4 [file 41598_2018_36873_MOESM4_ESM.zip]

Archive with 35 entries (34 files):
- proact_survival.ps
- proact_survival..anova.txt
- __MACOSX/
- __MACOSX/._proact_survival..anova.txt
- reg_survival.ps
- __MACOSX/._reg_survival.ps
- proact_progression.pairs
- reg_progression.ps
- reg_survival.cluster
- reg_survival.anova.txt
- __MACOSX/._reg_survival.anova.txt
- reg_progression.pairs
- proact_progression.ps
- __MACOSX/._proact_progression.ps
- proact_survival.pairs
- proact_progression.pruned
- reg_survival.pairs
- reg_survival.pruned
- cluster.readme
- __MACOSX/._cluster.readme
- reg_survival.ttest
- proact_survival.anova.txt
- __MACOSX/._proact_survival.anova.txt
- reg_progression.cluster
- proact_survival.ttest
- proact_progression.cluster
- reg_progression.ttest
- proact_survival.cluster
- proact_progression.anova.txt
- __MACOSX/._proact_progression.anova.txt
- reg_progression.pruned
- reg_progression.anova.txt
- __MACOSX/._reg_progression.anova.txt
- proact_survival.pruned
- proact_progression.ttest
