# Supplementary material for: Stratification of amyotrophic lateral sclerosis patients: a crowdsourcing approach
Source: Sci Rep. 2019 Jan 24;9:690. doi: 10.1038/s41598-018-36873-4 (PMC6345935; doi:10.1038/s41598-018-36873-4)
Supplement: Supplementary file 4 — Supplementary Info 4 [file 41598_2018_36873_MOESM4_ESM.zip › proact_survival..anova.txt]

FDR%	Test-value	StDev/Avg	red cluster			green cluster			blue cluster			#patients	feature	feature type
0	1.814	0.178	89	92.51	12.63	112	63.94	7.89	23	87.63	10.47	224	fvc_percent2	cont
0	1.633	0.18	131	94.44	14	116	63.77	7.99	33	86.74	9.79	280	fvc_percent	cont
0	1.623	0.182	131	94.61	13.77	116	63.64	8.52	33	87.86	11.26	280	fvc_percent1	cont
0	1.352	0.177	89	91.69	14.23	112	63.49	9.43	23	85.84	10.74	224	fvc_percent3	cont
0	0.963	0.14	291	63.27	7.56	166	58	10.14	175	44.28	6.61	632	age	cont
0	0.719	0.116	223	39.41	3.95	166	30.13	5.6	97	35.28	5.28	486	alsfrs_r_total	cont
0	0.719	0.137	223	31.71	3.72	166	23.09	5.19	97	27.67	4.86	486	alsfrs_total	cont
0	0.609	0.207	140	3.53	0.97	132	2.3	0.65	41	3.68	0.63	313	fvc1	cont
0	0.601	0.205	140	3.54	0.98	132	2.31	0.63	41	3.65	0.61	313	fvc	cont
0	0.596	0.203	140	3.55	0.98	132	2.32	0.63	41	3.65	0.61	313	fvc2	cont
0	0.556	0.203	140	3.53	1.01	132	2.31	0.65	41	3.61	0.63	313	fvc3	cont
0	0.414	0.24	208	3.2	0.84	89	1.73	1.19	82	2.22	1.08	379	q5a_cutting_without_gastrostomy	cont
0	0.38	0.183	223	6.32	1.3	166	4.17	1.89	97	4.93	1.58	486	trunk	cont
0	67.516	1.115	5	0.02	-25.8	47	0.28	38.37	11	0.06	-3.35	63	fentanyl	disc1
0	0.363	0.248	223	3.19	0.86	166	1.83	1.21	97	2.18	1.1	486	q5_cutting	cont
0	0.323	0.158	223	3.47	0.62	166	2.43	1.01	97	2.82	0.89	486	q7_turning_in_bed	cont
0	0.317	0.198	223	6.54	1.46	166	4.17	2.39	97	4.95	1.86	486	hands	cont
0	0.312	0.216	223	2.85	0.85	166	1.74	1	97	2.11	0.83	486	q6_dressing_and_hygiene	cont
0	66.091	1.129	7	0.02	-20.81	47	0.28	39.51	8	0.05	-5.77	62	midazolam	disc1
0	64.837	1.239	6	0.02	-17.14	42	0.25	39.27	4	0.02	-8.42	52	lidocaine	disc1
0	0.192	0.155	223	3.35	0.78	166	2.34	1.33	97	2.77	0.89	486	q4_handwriting	cont
0	0.15	0.134	223	3.21	1	166	2.39	1.14	97	3.25	0.83	486	q1_speech	cont
0	47.309	0.796	23	0.08	-9.23	52	0.31	29.26	10	0.06	-8.82	85	gastrointestinal motility and defaecation conditions	disc1
0	0.147	0.03	54	5.89	0.47	119	6.28	0.51	59	5.94	0.43	232	urine ph	cont
0	0.144	0.096	223	10.09	2.34	166	8.26	2.69	97	10.35	1.98	486	mouth	cont
0	0.141	0.181	223	5.07	2.14	166	3.38	1.96	97	3.88	2	486	leg	cont
0	0.139	0.05	223	11.36	1.3	166	10.15	1.73	97	11.14	1.32	486	respiratory_r	cont
0	0.139	0.277	223	2.19	1.34	166	1.16	1.17	97	1.48	1.2	486	q9_climbing_stairs	cont
0	0.137	0.235	104	130.11	131.64	138	233.44	114.6	77	214.28	129.22	319	platelets	cont
0	45.113	1.137	3	0.01	-17.24	31	0.19	25.32	7	0.04	-2.55	41	cefazolin	disc1
0	0.131	0.214	105	2378.35	2332.23	139	4014.43	1706.15	77	3775.2	2120.05	321	red blood cells (rbc)	cont
0	0.13	0.072	223	3.66	0.56	166	3.11	0.86	97	3.54	0.64	486	respiratory	cont
0	0.119	0.118	223	2.89	0.88	166	2.23	0.88	97	2.4	0.89	486	q8_walking	cont
0	0.118	0.081	223	3.5	0.7	166	2.93	0.9	97	3.49	0.73	486	q3_swallowing	cont
0	34.602	1.037	8	0.03	-7.4	28	0.17	20.76	3	0.02	-6.44	39	gallbladder disorders	disc1
0	0.115	0.072	223	3.62	0.63	166	3.08	0.87	97	3.52	0.66	486	r1_dyspnea	cont
0.02	0.099	0.094	54	1.78	0.47	119	1.58	0.52	59	1.97	0.55	232	absolute lymphocyte count	cont
0.02	33.18	1	11	0.04	-4.2	27	0.16	18.71	1	0.01	-10.27	39	infections - pathogen unspecified	disc1
0.02	32.343	1.074	6	0.02	-7.86	25	0.15	19.36	3	0.02	-5.12	34	respiratory disorders nec	disc1
0.02	0.089	0.056	223	3.82	0.62	166	3.37	0.79	97	3.74	0.64	486	r2_orthopnea	cont
0.02	30.962	0.795	17	0.06	-4.68	34	0.2	18.28	5	0.03	-8	56	gastrointestinal signs and symptoms	disc1
0.03	0.087	0.021	53	41.13	2.83	112	43.02	3.07	53	41.42	2.86	218	albumin	cont
0.03	0.085	0.079	223	3.39	0.84	166	2.94	1.04	97	3.61	0.67	486	q2_salivation	cont
0.03	25.641	1.041	7	0.02	-4.1	20	0.12	14.75	1	0.01	-6.8	28	musculoskeletal and connective tissue disorders nec	disc1
0.04	25.568	0.36	84	0.31	5.47	52	0.32	3.6	18	0.11	-16.5	594	onset_site	disc2
0.05	0.08	0.001	54	1.02	0	119	1.02	0.01	59	1.02	0.01	232	urine specific gravity	cont
0.05	23.447	0.661	18	0.06	-4.52	32	0.19	14.01	8	0.05	-4.92	58	general system disorders nec	disc1
0.07	18.964	0.776	13	0.04	-1.3	19	0.11	9.31	1	0.01	-8.35	33	injuries nec	disc1
0.08	0.073	0.062	64	3.79	0.83	109	3.62	0.9	31	4.29	0.74	204	fvc_normal	cont
0.08	18.795	0.864	6	0.02	-5.21	18	0.11	10.99	4	0.02	-2.6	28	neurological disorders nec	disc1
0.13	16.803	0.197	106	0.36	-3.28	89	0.54	10.11	60	0.34	-3.41	632	gender	disc2
0.26	0.059	0.031	171	75.95	10.36	139	81.25	10.58	153	80.8	9.35	463	pulse	cont
0.36	0.055	0.056	54	27.71	6.42	119	24.72	6.19	59	27.54	5.97	232	lymphocytes	cont
0.36	14.068	0.55	18	0.06	-1.4	22	0.13	7.4	5	0.03	-5.26	45	epidermal and dermal conditions	disc1
0.46	0.052	0.212	62	1.14	1.58	92	1.83	1.31	25	1.36	1.34	179	q5b_cutting_with_gastrostomy	cont
0.95	0.044	0.049	54	6.54	1.6	119	6.73	1.6	59	5.97	1.18	232	monocytes	cont
0.94	0.044	0.093	54	0.04	0.02	119	0.04	0.02	59	0.05	0.02	232	absolute basophil count	cont
1.03	0.043	0.01	92	91.52	4.53	50	91.84	3.41	64	89.62	5.25	206	mean corpuscular volume	cont
1.14	0.042	0.054	105	6.12	1.41	139	5.76	1.71	77	5.28	1.27	321	blood urea nitrogen (bun)	cont
1.37	0.04	0.098	173	35.31	15.99	139	32.74	16.11	154	41.43	21.14	466	alt(sgpt)	cont
1.48	0.039	0.025	223	3.92	0.37	166	3.71	0.6	97	3.88	0.43	486	r3_respiratory_insufficiency	cont
1.77	0.037	0.002	171	36.5	0.35	139	36.57	0.28	152	36.65	0.37	462	temperature	cont
1.75	0.037	0.004	105	102.99	2.29	139	102	2.36	77	102.54	1.89	321	chloride	cont
1.9	0.036	0.017	105	143.15	13.08	139	141.67	13.06	77	147.83	11.9	321	hemoglobin	cont
3.82	0.029	0.041	105	6.71	1.68	139	6.64	1.65	77	7.32	1.64	321	white blood cell (wbc)	cont
3.79	0.029	0.009	105	171.77	9.44	139	168.95	9.98	77	172.61	8.16	321	height	cont
4.17	0.028	0.141	198	175.29	158.5	142	238.4	197.45	147	233.41	179.78	487	diag_delta	cont
4.49	9.153	0.242	53	0.18	4.22	16	0.1	-3.97	24	0.14	-0.96	632	race	disc2
4.6	0.027	0.017	171	130.1	13.07	139	127.25	12.67	153	124.99	12.97	463	bp_systolic	cont
6.12	0.024	0.005	53	2.43	0.1	112	2.43	0.07	53	2.46	0.08	218	calcium	cont
6.73	0.023	0.042	54	4.18	1.1	119	4.33	1.22	59	4.67	1.27	232	absolute neutrophil count	cont
7.29	0.022	0.015	105	24.92	2.58	139	24.85	2.58	77	23.99	2.62	321	bicarbonate	cont
7.96	0.021	0.076	249	542.49	286.55	162	591.93	325.31	165	483.61	231.01	576	onset_delta	cont
8.81	0.02	0.052	172	32.73	11.08	139	29.18	11.3	154	32.9	13.09	465	ast(sgot)	cont
9.72	0.019	0.021	171	17.68	2.9	139	17.98	2.47	153	17.07	2.71	463	respiratory_rate	cont
13.17	0.016	0.024	105	4.33	1.34	139	4.1	0.25	77	4.13	0.25	321	potassium	cont
14.6	0.015	0.011	105	42.86	3.66	139	43.36	3.91	77	44.1	3.47	321	hematocrit	cont
18.08	0.013	0.045	54	0.66	0.26	119	0.7	0.28	59	0.75	0.28	232	basophils	cont
26.08	0.01	0.029	92	304.86	86.96	48	283.6	88.76	64	303.59	86.65	204	uric acid	cont
25.92	0.01	0.064	54	1.98	0.88	119	2.28	1.61	59	2.04	1.1	232	eosinophils	cont
25.76	0.01	0.021	171	78.07	14.89	138	76.42	17.74	153	80.58	17.26	462	weight	cont
25.6	0.01	0.055	54	8.25	3.94	119	8.48	5.02	59	9.48	5.31	232	bilirubin (total)	cont
28.93	0.009	0.022	105	5.8	1.33	139	5.57	1.12	77	5.51	1.54	321	glucose	cont
32.9	0.008	0.026	109	70.27	21.6	30	68.43	16.07	123	66.47	18.43	262	alkaline phosphatase	cont
36.91	0.007	0.009	171	77.64	8.03	139	78.81	8.07	153	79.32	10.01	463	bp_diastolic	cont
41.74	0.006	0.014	105	0	0	137	0	0	77	0	0	319	bmi	cont
41.5	0.006	0.001	105	139.92	1.9	139	139.99	1.81	77	139.62	1.88	321	sodium	cont
41.03	0.006	0.049	54	0.13	0.07	119	0.14	0.1	59	0.15	0.08	232	absolute eosinophil count	cont
71.35	0.002	0.071	105	73.86	16.54	139	77.5	185.49	77	64.42	13.53	321	creatinine	cont
82.16	0.001	0.028	107	32.93	27.78	30	30.09	21.84	124	32.96	39.33	261	gamma-glutamyltransferase	cont
81.72	0.001	0.01	54	0.42	0.12	119	0.43	0.14	59	0.43	0.14	232	absolute monocyte count	cont
