# Supplementary material for: Stratification of amyotrophic lateral sclerosis patients: a crowdsourcing approach
Source: Sci Rep. 2019 Jan 24;9:690. doi: 10.1038/s41598-018-36873-4 (PMC6345935; doi:10.1038/s41598-018-36873-4)
Supplement: Supplementary file 4 — Supplementary Info 4 [file 41598_2018_36873_MOESM4_ESM.zip › proact_progression.pairs]

24.330	14	680643 88262
23.678	16	173311 945288
23.164	15	15905 499583
22.588	14	15905 478490
22.562	14	15905 21560
22.107	13	600617 795448
21.771	14	388642 596404
21.743	16	383121 922002
21.510	15	195575 275808
21.506	14	21560 574020
21.448	13	680643 963566
21.329	13	155125 266589
21.298	14	146598 248774
21.270	14	21560 275808
21.208	16	247532 952274
21.021	14	248774 352948
20.948	13	535372 788283
20.782	12	67802 921892
20.673	15	310860 574020
20.512	13	155125 596404
20.441	13	21560 688236
20.312	16	420943 58998
20.298	14	50853 841162
20.298	15	608014 916435
20.230	13	266589 596404
20.173	13	478490 499583
20.170	12	147329 711322
20.147	13	21560 499583
20.132	16	11684 894648
20.119	13	70750 809966
20.100	12	794119 921892
20.083	13	275808 989003
20.035	13	509256 959548
20.033	15	247532 709238
20.033	15	709238 952274
20.000	16	380358 992712
19.855	12	478490 70750
19.793	13	101314 267743
19.734	13	101314 709406
19.689	14	248774 29543
19.677	13	468849 596404
19.571	12	21560 478490
19.552	15	543106 621485
19.550	12	478490 809966
19.545	13	146598 173311
19.545	13	146598 945288
19.422	15	39045 653919
19.376	12	559337 921892
19.309	11	665355 711322
19.306	12	15905 688236
19.288	13	492243 493249
19.234	13	64018 841162
19.234	13	388642 468849
19.165	12	173311 248774
19.165	12	248774 945288
19.156	14	29543 352948
19.137	15	420943 543106
19.137	15	543106 58998
19.112	13	395143 921892
19.102	13	195575 21560
19.073	13	21560 310860
19.047	16	119554 487244
19.005	14	282454 799668
18.987	13	50853 64018
18.986	13	117161 821512
18.981	12	478490 688236
18.981	12	155125 468849
18.974	15	125581 922002
18.974	15	125581 383121
18.953	15	233569 349692
18.953	15	233569 667478
18.953	15	349692 667478
18.910	12	15905 574020
18.908	12	21560 989003
18.881	12	88262 963566
18.825	15	315535 380358
18.825	15	315535 992712
18.823	14	491431 916435
18.823	14	491431 608014
18.728	15	103569 38700
18.726	14	914006 918437
18.699	12	266589 468849
18.682	14	867360 965525
18.673	12	15905 275808
18.662	12	310860 688236
18.655	13	349692 352948
18.649	15	257245 808571
18.618	14	174667 743665
18.523	12	117161 551061
18.479	15	339849 349692
18.477	11	195575 478490
18.450	15	246269 804705
18.439	14	146598 29543
18.426	13	413870 551061
18.423	12	155125 388642
18.390	12	238770 596404
18.300	14	594974 696748
18.254	14	257372 810016
18.212	12	399834 417519
18.157	14	103569 642902
18.149	16	177429 909471
18.146	13	108479 147329
18.141	12	266589 388642
18.132	15	265097 902960
18.122	13	803490 951687
18.108	15	59405 808571
18.106	16	585126 656738
18.084	13	468849 701256
18.084	11	788283 963566
18.079	15	49938 520673
18.059	13	146598 352948
18.017	14	213406 487082
18.006	14	804705 806329
17.989	13	249890 757112
17.981	13	418177 959548
17.981	12	238770 468849
17.969	13	596404 701256
17.947	14	495758 812670
17.941	14	257372 574903
17.937	16	17035 527462
17.927	12	147329 551061
17.915	12	195575 989003
17.876	11	809966 959548
17.871	16	586581 963577
17.864	15	709238 894648
17.864	15	11684 709238
17.861	13	661521 779161
17.849	14	420399 495758
17.847	14	500506 740719
17.821	16	113208 255718
17.821	16	255718 780650
17.821	16	113208 780650
17.795	13	245810 628134
17.781	12	147329 603986
17.780	15	721368 98762
17.760	13	256110 799668
17.752	13	603986 64018
17.735	13	464908 96891
17.663	13	938784 979420
17.662	12	267743 709406
17.634	12	551061 603986
17.633	11	559337 67802
17.630	14	156980 526745
17.617	12	275808 574020
17.606	13	196410 574020
17.603	13	369016 574903
17.599	11	387734 688236
17.595	11	195575 809966
17.583	14	663440 914006
17.561	13	29543 349692
17.561	13	146598 349692
17.526	13	388642 701256
17.526	13	19574 448795
17.518	12	574020 989003
17.504	14	40657 441261
17.491	11	535372 963566
17.490	15	49938 963577
17.490	15	49938 586581
17.488	12	155125 774828
17.460	13	238770 310203
17.450	14	979420 996711
17.448	13	771073 965525
17.418	14	543974 696891
17.412	14	310203 661521
17.400	12	352948 945288
17.400	12	173311 352948
17.342	14	420943 621485
17.342	14	58998 621485
17.332	15	4877 939068
17.330	14	282541 495758
17.307	15	642902 98762
17.307	15	476220 98762
17.304	13	213406 618492
17.297	11	155125 594932
17.293	13	257372 282541
17.285	14	257245 59405
17.272	12	155125 701256
17.266	15	165883 419443
17.250	11	395590 921892
17.226	11	382843 594932
17.188	14	111495 893887
17.185	14	655872 821512
17.180	12	248774 349692
17.157	11	155125 238770
17.143	13	696891 774828
17.105	14	650311 995893
17.067	15	764223 916296
17.052	13	224429 349692
17.052	13	224429 339849
17.036	10	70750 711322
17.029	11	267743 963566
17.000	15	705714 996711
16.994	14	874012 973329
16.993	15	549906 550030
16.991	12	266589 701256
16.963	13	549383 589416
16.943	12	425359 565571
16.935	14	49938 638039
16.903	10	709406 963566
16.902	12	349692 945288
16.902	12	173311 349692
16.899	12	415195 803490
16.898	13	147329 371301
16.891	11	499583 688236
16.885	14	24570 639693
16.881	12	196410 21560
16.880	13	155441 769958
16.860	12	352948 667478
16.860	12	233569 352948
16.850	12	596404 867360
16.832	13	366998 938784
16.829	15	843050 941526
16.829	15	543974 952274
16.829	15	247532 543974
16.824	13	339849 377772
16.822	12	599343 771073
16.814	15	179679 282304
16.802	13	938784 996711
16.788	11	574020 688236
16.778	10	763878 921892
16.778	10	763878 794119
16.755	11	15905 809966
16.745	14	653919 696891
16.738	12	1736 905166
16.721	12	696891 994895
16.721	14	667478 87368
16.718	14	245810 82514
16.717	15	537016 620124
16.712	11	117161 665355
16.710	14	59405 638039
16.706	15	593799 893696
16.703	13	383121 493249
16.703	13	493249 922002
16.684	14	339849 76739
16.684	14	667478 76739
16.684	14	233569 76739
16.684	14	349692 76739
16.684	14	339849 667478
16.684	14	233569 339849
16.681	13	64018 718740
16.671	12	102814 491431
16.663	12	256110 282454
16.651	14	442796 909638
16.634	15	520673 950315
16.632	14	111495 926707
16.617	15	371301 948677
16.610	14	297428 98762
16.610	14	297428 476220
16.601	12	208028 916435
16.595	14	556389 721368
16.588	13	282541 556389
16.578	13	246269 806329
16.567	13	352948 600617
16.560	13	628134 909638
16.553	12	117161 655872
16.552	11	275808 688236
16.542	14	810016 812670
16.532	10	709406 88262
16.511	11	155125 696891
16.506	11	15905 195575
16.504	12	238770 771073
16.498	12	147329 64018
16.494	11	499583 574020
16.482	14	108479 371301
16.480	14	125143 931636
16.478	13	589416 879802
16.477	11	15905 310860
16.445	13	155441 979420
16.439	13	442514 487082
16.432	15	103471 478241
16.421	14	583688 620124
16.412	15	394283 845984
16.411	14	373169 740719
16.410	13	574903 810016
16.407	13	190553 938784
16.394	13	289509 297428
16.386	12	339849 352948
16.384	10	559337 763878
16.379	12	36478 894648
16.379	12	11684 36478
16.377	12	196410 275808
16.372	11	155125 661521
16.363	14	4877 665487
16.361	14	111495 259565
16.356	13	565571 881068
16.352	12	771073 922002
16.352	12	383121 771073
16.332	14	11684 535555
16.332	14	535555 894648
16.332	14	535555 709238
16.317	13	420399 812670
16.312	14	52987 784141
16.312	10	15905 989003
16.309	10	788283 88262
16.306	12	29543 945288
16.306	12	173311 29543
16.289	10	67802 794119
16.288	14	908384 961317
16.287	13	205052 495758
16.285	13	772201 909638
16.278	12	196410 989003
16.277	14	559851 914006
16.276	14	11684 626707
16.276	14	626707 894648
16.271	12	535555 652664
16.266	13	103569 453526
16.266	13	38700 453526
16.258	11	275808 499583
16.254	11	117161 147329
16.254	11	492243 938784
16.246	12	145555 310860
16.243	14	172526 737747
16.242	13	155441 909638
16.238	10	108479 711322
16.200	11	308703 339849
16.199	13	415195 652664
16.192	10	67802 763878
16.182	12	172538 827405
16.180	12	701256 965525
16.180	12	701256 867360
16.179	10	238770 266589
16.162	15	263538 953554
16.160	14	893887 926707
16.149	16	690814 820003
16.143	13	28318 718740
16.141	15	255718 74855
16.141	15	74855 780650
16.141	15	113208 74855
16.134	11	224429 352948
16.126	14	341038 653919
16.120	16	506574 68949
16.089	14	642902 665487
16.085	14	618702 628691
16.074	12	603986 841162
16.066	9	711322 921892
16.061	14	583688 807970
16.056	14	39045 774828
16.056	10	195575 70750
16.053	12	774828 994895
16.052	13	628134 82514
16.052	14	608014 87368
16.050	12	29578 67802
16.030	10	688236 70750
16.021	13	118770 156980
16.002	13	668122 703483
15.995	13	537016 807970
15.991	15	543879 585126
15.991	15	543879 656738
15.989	13	257372 476220
15.985	12	238770 661521
15.979	12	520673 918437
15.965	14	1736 916296
15.959	12	653919 803490
15.959	14	194424 54014
15.942	13	453526 642902
15.941	13	661521 774828
15.940	14	297428 702087
15.933	15	58998 961317
15.933	15	420943 961317
15.933	13	558960 821512
15.930	11	383121 492243
15.930	11	492243 922002
15.926	12	147329 718740
15.926	14	119554 421146
15.926	14	421146 487244
15.925	13	157696 633461
15.918	10	478490 574020
15.909	12	599343 922002
15.909	12	383121 599343
15.908	12	657230 718740
15.905	14	320533 633461
15.902	12	535555 803490
15.899	12	102814 916435
15.894	14	297428 369016
15.889	14	259565 893887
15.889	13	38700 642902
15.881	12	257372 369016
15.873	13	379417 765638
15.857	13	257245 638039
15.857	13	638039 808571
15.850	11	149691 67802
15.849	14	109864 638039
15.839	11	574020 70750
15.838	12	397416 569970
15.838	12	509256 973817
15.834	12	238770 922002
15.834	12	238770 383121
15.833	14	294657 557056
15.828	14	299049 341038
15.826	12	50853 603986
15.826	13	315813 639693
15.822	12	155441 779161
15.820	12	34728 614146
15.819	13	718740 856291
15.818	13	174667 238222
15.815	14	120896 487244
15.815	14	119554 120896
15.811	14	950315 963577
15.811	14	49938 950315
15.811	14	520673 963577
15.811	14	520673 586581
15.811	14	586581 950315
15.810	14	442796 60843
15.805	11	395590 559337
15.799	11	399834 603986
15.799	11	147329 399834
15.792	12	255785 299239
15.791	13	103471 282304
15.780	12	308703 726411
15.777	10	21560 809966
15.774	12	663440 918437
15.766	12	146598 233569
15.766	12	233569 29543
15.766	12	146598 667478
15.766	12	29543 667478
15.763	11	67802 910845
15.762	12	282541 810016
15.762	13	341038 639693
15.761	11	249890 509256
15.760	12	143384 173311
15.760	12	143384 945288
15.756	13	111495 696748
15.752	13	543974 774828
15.736	12	628134 732573
15.736	12	732573 909638
15.733	13	165183 992712
15.733	13	165183 380358
15.733	13	165183 315535
15.716	10	535372 88262
15.712	11	147329 688236
15.711	13	639693 650311
15.710	12	382843 442514
15.701	13	256576 948015
15.699	15	362926 657124
15.690	14	259565 594974
15.687	12	599343 701256
15.682	11	594932 813987
15.682	10	275808 478490
15.682	13	154153 821660
15.675	14	360971 629005
15.670	13	24570 315813
15.667	13	165883 745063
15.657	9	680643 709406
15.654	14	499542 908384
15.654	14	247532 894648
15.654	14	11684 543974
15.654	14	11684 247532
15.654	14	11684 952274
15.654	14	543974 894648
15.654	14	543974 709238
15.654	14	894648 952274
15.652	14	17035 282304
15.652	14	282304 527462
15.652	12	584353 786286
15.649	10	155125 909638
15.642	14	806999 964030
15.639	12	146598 574903
15.639	12	146598 257372
15.637	13	349692 916435
15.637	13	339849 916435
15.631	11	551061 753843
15.628	15	414718 519681
15.625	15	359917 583688
15.613	10	881068 921892
15.604	14	553017 622592
15.597	13	1736 349692
15.595	12	38700 795444
15.591	13	11684 639693
15.591	13	639693 894648
15.576	13	164737 347334
15.572	15	374107 464023
15.572	15	464023 875085
15.572	15	374107 875085
15.572	13	771073 867360
15.566	12	249890 959548
15.566	12	249890 418177
15.555	13	24570 650311
15.552	13	176608 38700
15.550	13	39045 696891
15.543	11	256110 284470
15.539	15	374107 464515
15.537	14	165883 520673
15.537	14	165883 950315
15.532	13	155441 996711
15.530	12	894648 995893
15.530	12	11684 650311
15.530	12	11684 995893
15.530	12	650311 894648
15.530	13	493249 784141
15.525	10	145555 809966
15.522	11	603986 614146
15.515	13	490936 579582
15.514	13	359917 60843
15.513	13	369016 98762
15.513	13	369016 476220
15.512	14	476220 721368
15.512	14	642902 721368
15.509	14	60843 620124
15.499	12	493249 599343
15.497	11	172538 590142
15.491	13	453526 499542
15.490	11	266589 965525
15.489	14	876399 913477
15.488	13	233569 87368
15.488	13	76739 87368
15.488	13	339849 87368
15.488	13	349692 87368
15.486	12	526745 871110
15.479	12	29543 308703
15.479	12	308703 352948
15.478	13	108479 413870
15.476	11	256110 352948
15.462	11	418177 809966
15.460	13	103569 98762
15.460	9	478490 711322
15.458	13	103569 31657
15.458	13	31657 38700
15.453	13	652664 694978
15.450	12	282541 574903
15.449	11	195575 574020
15.447	11	543106 709238
15.437	14	413742 543106
15.437	13	28318 856291
15.434	9	680643 788283
15.432	13	109864 257245
15.424	12	366998 979420
15.421	10	155125 994895
15.418	13	60843 909638
15.417	11	688236 948677
15.409	12	499542 788283
15.409	14	172526 593799
15.406	12	125581 867360
15.394	13	476220 517838
15.385	11	233569 248774
15.385	11	248774 667478
15.384	14	294657 563451
15.380	11	614146 696748
15.375	14	231647 963577
15.375	14	231647 49938
15.375	14	231647 586581
15.372	12	425359 490936
15.371	12	574903 981240
15.362	13	556389 98762
15.361	10	64018 688236
15.361	13	29543 88857
15.358	13	179679 547827
15.356	13	795444 939068
15.355	12	940023 948015
15.354	14	247532 653919
15.354	14	653919 952274
15.354	14	543974 653919
15.345	13	535555 653919
15.337	13	205052 420399
15.336	14	190553 705714
15.333	14	259565 926707
15.333	13	120896 49938
15.331	12	256110 719404
15.328	14	931636 992712
15.328	14	380358 931636
15.328	14	561216 834207
15.326	15	422293 971112
15.325	13	493249 52987
15.314	10	665355 794119
15.306	12	652664 803490
15.305	13	154140 652664
15.305	11	100272 594932
15.299	13	235139 876399
15.295	12	310203 779161
15.294	14	657124 973958
15.292	12	146598 339849
15.292	12	29543 339849
15.280	14	118770 179679
15.279	13	149691 29578
15.276	13	531324 935830
15.272	13	451166 979420
15.257	12	224429 667478
15.257	12	224429 76739
15.257	12	224429 233569
15.256	14	308013 8258
15.255	13	520673 638039
15.247	14	519681 784413
15.244	12	213406 442514
15.237	14	221158 478241
15.237	14	103471 221158
15.237	12	190553 383121
15.237	12	190553 922002
15.229	14	499542 916296
15.226	15	426831 803843
15.226	14	950043 950315
15.226	14	520673 950043
15.222	11	349692 905166
15.219	13	118770 871110
15.217	10	15905 70750
15.212	10	535372 709406
15.211	13	705714 979420
15.211	13	103569 795448
15.211	13	38700 795448
15.204	13	190553 909471
15.204	13	177429 190553
15.200	13	258889 981681
15.192	10	711322 718740
15.191	12	694978 803490
15.184	11	275808 310860
15.184	10	387734 854946
15.183	14	626707 952274
15.183	14	247532 626707
15.183	14	543974 626707
15.181	15	156721 414718
15.178	12	155441 49183
15.177	12	60843 732573
15.175	13	360971 526745
15.174	14	68206 931636
15.174	12	726411 795444
15.173	12	196410 310860
15.168	14	593799 843050
15.167	10	67802 881068
15.156	11	732573 951687
15.156	11	49938 918437
15.152	11	213406 594932
15.152	11	418177 509256
15.147	12	500506 509313
15.133	14	121870 636685
15.127	13	526745 595487
15.126	10	425359 763878
15.122	13	765638 829806
15.114	13	125581 709322
15.114	10	574020 809966
15.107	11	667478 945288
15.107	11	173311 667478
15.107	11	173311 233569
15.107	11	233569 945288
15.104	11	387734 70750
15.103	13	517840 557056
15.102	11	101314 582885
15.101	13	638039 806999
15.100	11	238770 779161
15.100	14	369016 453526
15.099	13	842804 926707
15.094	14	165883 963577
15.094	14	165883 586581
15.092	12	29543 600617
15.092	10	310860 387734
15.092	13	258903 493249
15.090	11	603986 959548
15.085	11	310860 989003
15.084	11	448795 653919
15.082	13	216472 324794
15.080	10	249890 794119
15.079	13	653919 774828
15.078	12	146598 308703
15.077	14	154140 315813
15.075	13	608014 667478
15.074	13	509313 64257
15.074	14	601645 918609
15.073	14	177429 546925
15.073	14	546925 909471
15.072	13	49183 927164
15.071	11	771073 979420
15.068	10	238770 388642
15.062	11	19574 951687
15.061	14	116067 739146
15.060	13	476220 574903
15.060	13	574903 98762
15.059	12	389194 462361
15.058	10	155125 382843
15.053	12	661521 994895
15.049	10	448302 794119
15.047	9	509256 809966
15.045	13	341038 807970
15.045	11	841162 948015
15.041	14	379417 829806
15.040	11	146598 224429
15.040	11	224429 29543
15.039	10	101314 809966
15.038	14	476220 642902
15.026	12	425359 908384
15.022	12	468849 867360
15.022	12	468849 965525
15.020	11	661521 769958
15.014	10	688236 989003
15.013	11	125581 965525
15.013	13	131079 149691
15.007	11	117161 305272
15.005	13	663440 806329
15.005	12	415195 535555
15.003	11	665355 821512
14.995	13	810016 873306
14.990	12	257372 517838
14.990	10	371301 711322
14.987	13	245810 60843
14.987	13	245810 442796
14.986	11	696891 732573
14.980	14	34957 709322
14.980	12	352948 88857
14.976	13	1064 799668
14.968	12	352948 38700
14.966	14	255718 525061
14.966	14	113208 525061
14.966	14	525061 780650
14.962	12	695592 87368
14.960	13	146598 88857
14.956	13	190553 366998
14.956	13	366998 705714
14.951	13	341038 696891
14.950	11	308703 945288
14.950	11	173311 308703
14.948	12	1064 284470
14.948	10	711322 959548
14.944	13	190553 996711
14.942	11	248774 257372
14.942	11	248774 574903
14.941	11	341038 36478
14.941	13	413870 558960
14.941	9	709406 905166
14.935	14	902960 909471
14.935	14	177429 902960
14.934	12	422356 491431
14.930	13	341038 39045
14.930	13	382569 870153
14.927	10	551061 665355
14.927	11	517840 950377
14.919	14	561216 740719
14.914	9	680643 905166
14.911	11	248774 339849
14.910	12	24570 341038
14.905	12	799668 975802
14.905	13	1736 75334
14.903	12	696748 893887
14.893	13	441261 464908
14.891	13	105932 908384
14.887	15	125143 506574
14.887	15	125143 68949
14.881	13	418177 580565
14.876	10	249890 809966
14.876	13	315813 652664
14.876	13	315813 650311
14.876	13	213856 606785
14.876	15	925205 964030
14.860	10	15905 387734
14.854	14	426831 582885
14.851	11	299239 871553
14.841	9	535372 680643
14.839	12	64018 948677
14.835	12	256576 50853
14.834	12	451166 938784
14.832	13	665487 939068
14.829	11	238770 599343
14.827	13	726411 822878
14.821	13	493249 909471
14.821	13	493249 546925
14.821	13	177429 493249
14.820	13	87368 916435
14.819	9	709406 788283
14.819	14	547827 668122
14.818	14	373169 64257
14.815	13	297428 721368
14.814	12	143384 339849
14.814	12	143384 349692
14.806	11	208028 608014
14.803	14	553017 585126
14.803	14	553017 656738
14.803	12	417519 959548
14.802	14	221158 531324
14.801	14	156721 235139
14.801	14	235139 414718
14.800	10	275808 809966
14.799	11	387734 809966
14.796	13	422356 667478
14.795	11	147329 574020
14.793	13	147142 379417
14.792	11	249890 305272
14.792	12	40657 96891
14.790	13	31657 642902
14.789	10	688236 718740
14.788	12	118770 526745
14.785	12	495383 569970
14.783	14	950043 963577
14.783	14	586581 950043
14.779	10	238770 492243
14.778	11	248774 282541
14.777	14	784413 876399
14.775	12	157696 320533
14.774	12	308703 822878
14.774	11	841162 940023
14.772	15	156721 950043
14.766	14	156980 412551
14.764	12	289509 369016
14.763	11	39045 803490
14.762	11	371301 70750
14.761	11	388642 867360
14.759	12	518209 916435
14.758	14	543106 961317
14.757	11	492243 784141
14.756	10	282454 546280
14.755	13	695592 799668
14.755	14	245009 941526
14.753	14	389194 992712
14.753	14	380358 389194
14.750	13	257372 420399
14.750	14	765435 896940
14.748	14	419443 633470
14.748	11	448795 769958
14.743	14	242479 964030
14.742	14	593799 737747
14.741	13	537016 583688
14.737	13	136406 881068
14.737	13	415195 694978
14.736	12	11684 803490
14.736	12	247532 803490
14.736	12	543974 803490
14.736	12	709238 803490
14.736	12	803490 894648
14.736	12	803490 952274
14.733	14	164249 499542
14.730	12	369016 810016
14.729	12	339849 955426
14.726	10	492243 599343
14.723	13	297428 556389
14.721	12	299239 618492
14.721	12	238222 241935
14.720	11	574020 843050
14.719	14	82514 867023
14.717	11	173311 803490
14.717	11	803490 945288
14.714	13	165883 49938
14.711	15	156721 506574
14.711	15	156721 68949
14.710	10	422356 975802
14.708	12	19574 500506
14.708	11	173311 369016
14.708	11	369016 945288
14.705	12	546280 571988
14.703	11	415195 951687
14.703	15	45160 709824
14.701	11	248382 265097
14.695	14	190553 709322
14.694	10	101314 478490
14.693	12	653919 694978
14.688	13	265097 784141
14.683	12	257245 806999
14.680	11	1736 352948
14.679	12	359917 732573
14.678	11	346334 788283
14.676	13	453526 665487
14.675	13	109864 806999
14.672	13	323063 950043
14.672	10	117161 711322
14.672	9	594932 909638
14.671	14	164737 259565
14.670	13	520673 59405
14.670	13	656738 733188
14.670	13	585126 733188
14.666	13	638039 963577
14.666	13	586581 638039
14.665	13	276480 341038
14.665	13	276480 653919
14.664	13	451166 821660
14.663	10	399834 711322
14.660	10	224429 248774
14.659	12	366998 52987
14.659	9	101314 88262
14.658	11	638039 918437
14.656	11	50853 718740
14.654	13	109864 235139
14.653	12	213406 255785
14.653	13	299049 894648
14.653	13	341038 894648
14.653	13	11684 299049
14.653	13	11684 341038
14.652	13	245810 537016
14.650	13	582885 757112
14.647	11	155441 927164
14.645	11	418177 989003
14.642	10	208028 266589
14.638	13	40657 464908
14.633	11	339849 945288
14.633	11	173311 339849
14.627	13	119554 49938
14.627	13	487244 49938
14.626	13	620124 870153
14.624	13	31657 827134
14.620	13	256576 940023
14.618	12	667478 88857
14.617	13	109864 913477
14.617	13	638039 913477
14.615	11	366998 787174
14.615	10	559337 73446
14.614	12	639693 995893
14.611	14	332742 549906
14.611	14	881068 937065
14.610	12	614146 657230
14.608	12	154140 448795
14.608	14	893696 941526
14.603	10	788283 905166
14.598	16	631712 876856
14.598	11	448795 60843
14.597	12	565571 693200
14.596	12	1064 282454
14.595	12	245810 909638
14.593	13	705714 909471
14.593	13	177429 705714
14.591	11	600617 76739
14.591	11	339849 600617
14.591	11	233569 600617
14.591	11	349692 600617
14.591	11	600617 667478
14.591	11	352948 76739
14.591	13	371301 793292
14.586	12	795448 822878
14.581	13	382569 537016
14.580	11	310860 64018
14.575	10	492243 996711
14.571	15	422293 64812
14.571	11	125581 701256
14.571	10	145555 70750
14.569	13	283478 808571
14.568	13	418177 757112
14.564	12	705714 938784
14.564	12	366998 996711
14.562	11	387734 709406
14.552	11	492243 52987
14.550	12	208028 543974
14.545	10	399834 551061
14.541	13	29578 558960
14.539	11	116211 559337
14.535	10	387734 478490
14.535	11	238770 979420
14.535	12	154140 995893
14.532	12	4877 795444
14.531	14	223899 519681
14.529	13	442796 979420
14.528	13	308013 640366
14.527	10	256110 491431
14.526	11	117161 959548
14.523	13	471797 972182
14.519	13	493249 902960
14.515	12	156980 871110
14.513	10	267743 535372
14.512	12	308101 565571
14.512	12	308101 881068
14.512	13	478241 681552
14.512	13	103471 681552
14.509	14	165883 950043
14.507	14	68949 950315
14.507	14	125143 876399
14.507	14	125143 520673
14.507	14	506574 520673
14.507	14	520673 68949
14.507	14	520673 876399
14.507	14	125143 950315
14.507	14	876399 950315
14.507	14	68949 876399
14.507	14	506574 950315
14.507	14	506574 876399
14.505	14	499542 58998
14.505	14	499542 961317
14.505	14	420943 499542
14.504	13	908384 916296
14.500	13	49183 661521
14.499	13	909638 979420
14.498	10	551061 794119
14.493	12	448795 694978
14.490	13	414718 638039
14.489	10	382843 909638
14.488	12	146598 810016
14.485	13	702087 812670
14.483	14	263538 895914
14.483	14	895914 953554
14.481	11	310203 468849
14.481	12	504175 718740
14.469	13	383121 546925
14.469	13	546925 922002
14.469	12	559851 918437
14.468	12	712283 947970
14.467	11	36478 653919
14.467	11	36478 696891
14.466	11	88262 918609
14.466	12	256576 893887
14.465	12	147329 948677
14.460	13	346334 499542
14.460	12	39045 994895
14.458	12	24570 995893
14.454	11	308703 584353
14.451	13	500506 626707
14.448	12	213406 299239
14.445	13	19574 639693
14.445	14	504175 948677
14.443	14	464515 831401
14.441	13	109864 59405
14.439	11	448795 951687
14.435	11	371301 399834
14.432	12	299049 650311
14.432	12	299049 995893
14.431	11	177429 938784
14.431	11	909471 938784
14.428	11	652664 653919
14.426	13	11941 959185
14.424	13	594974 831401
14.424	11	448795 628134
14.423	13	231647 419443
14.422	13	500506 894648
14.422	13	11684 500506
14.422	13	500506 709238
14.415	13	205052 476220
14.415	13	205052 98762
14.415	13	205052 721368
14.412	12	373169 500506
14.412	11	247532 420943
14.412	11	420943 952274
14.412	11	58998 952274
14.412	11	247532 58998
14.412	12	103569 4877
14.412	12	38700 4877
14.408	11	366998 493249
14.404	11	29578 665355
14.404	12	599343 927164
14.402	13	650311 652664
14.402	13	49938 950043
14.396	11	305272 551061
14.394	13	103471 412551
14.394	13	412551 478241
14.392	13	349692 916296
14.392	14	784413 950043
14.392	14	156721 784413
14.388	12	948015 973817
14.385	14	162752 739146
14.384	10	195575 688236
14.384	14	821660 82514
14.383	11	289509 98762
14.383	11	289509 476220
14.382	10	224429 945288
14.382	10	173311 224429
14.382	11	248774 308703
14.379	10	248774 256110
14.377	13	39045 807970
14.372	11	145555 574020
14.371	13	451166 705714
14.369	14	249374 620124
14.365	12	258903 922002
14.365	12	258903 383121
14.363	12	297428 574903
14.363	11	308101 425359
14.363	12	795444 822878
14.356	10	388642 628134
14.356	11	701256 771073
14.354	11	417519 603986
14.353	11	143384 557056
14.353	14	803843 827405
14.351	11	174667 526745
14.351	13	380358 68206
14.351	13	68206 992712
14.349	12	620124 807970
14.347	12	696748 926707
14.345	13	383360 781196
14.344	11	594974 614146
14.342	12	487082 618492
14.342	13	297428 642902
14.340	10	499583 809966
14.340	10	224429 600617
14.339	12	194424 241935
14.336	9	665355 921892
14.336	11	173311 1736
14.336	11	1736 945288
14.334	14	414718 586581
14.334	14	414718 963577
14.334	14	519681 963577
14.334	14	519681 586581
14.332	9	395590 67802
14.332	14	8258 950377
14.331	11	155441 784141
14.327	11	289509 495383
14.321	12	60843 628134
14.321	12	442796 628134
14.319	12	495758 556389
14.318	12	257372 812670
14.318	14	255718 389194
14.318	14	389194 780650
14.318	14	780650 992712
14.318	14	255718 992712
14.318	14	113208 380358
14.318	14	380358 74855
14.318	14	74855 992712
14.318	14	113208 992712
14.318	14	255718 380358
14.318	14	380358 780650
14.318	14	113208 389194
14.314	13	223899 235139
14.311	8	209262 951687
14.311	14	525061 555195
14.309	11	448795 732573
14.307	14	179679 690814
14.307	14	282304 690814
14.307	14	179679 820003
14.307	14	282304 820003
14.304	9	352948 905166
14.300	12	28318 64018
14.299	13	836321 939068
14.299	12	812670 873306
14.298	11	238770 701256
14.295	12	779161 784141
14.293	12	155441 732573
14.287	13	650311 694978
14.287	12	73446 947970
14.284	10	15905 196410
14.284	10	196410 499583
14.282	12	784141 927164
14.279	14	464023 543879
14.279	14	374107 543879
14.279	14	543879 875085
14.277	14	394865 549906
14.277	13	257372 54014
14.276	10	117161 918437
14.273	13	625539 64257
14.270	12	304568 935830
14.269	12	324794 856291
14.267	12	718740 948677
14.262	12	786286 981681
14.254	14	216472 371301
14.254	14	739146 874012
14.253	13	308013 378622
14.251	12	382569 807970
14.251	13	843050 973809
14.250	11	28318 67802
14.249	11	371301 603986
14.249	11	155125 39045
14.247	11	395143 559337
14.247	12	174667 241935
14.247	11	551061 718740
14.243	12	38700 665487
14.243	12	103569 665487
14.242	11	45781 938784
14.241	12	109893 486623
14.239	9	21560 70750
14.236	12	154140 821660
14.236	13	38700 563451
14.236	13	103569 563451
14.235	12	104653 156980
14.232	12	719404 799668
14.232	9	551061 711322
14.228	11	658596 806329
14.225	11	310860 854946
14.221	13	369016 58998
14.221	13	420943 453526
14.221	13	453526 58998
14.221	13	369016 961317
14.221	13	453526 543106
14.221	13	369016 420943
14.221	13	453526 961317
14.221	13	369016 543106
14.221	10	156538 366998
14.220	10	67802 718740
14.219	13	506574 638039
14.219	13	109864 68949
14.219	13	109864 506574
14.219	13	638039 68949
14.219	12	230289 45781
14.218	12	426182 718740
14.217	10	574903 945288
14.217	10	257372 945288
14.217	10	173311 257372
14.217	10	173311 574903
14.212	10	509256 825326
14.210	11	224429 916435
14.209	13	442514 482146
14.209	11	195575 196410
14.207	13	289509 58998
14.207	13	289509 420943
14.207	13	289509 961317
14.203	13	1736 557056
14.203	11	155441 661521
14.203	15	68206 908803
14.201	12	909471 996711
14.201	12	177429 996711
14.199	11	596404 965525
14.197	12	574903 702087
14.196	12	107502 950377
14.193	12	556389 937065
14.191	13	369016 492509
14.191	14	506574 913477
14.191	14	125143 913477
14.191	14	68949 913477
14.191	14	64812 971112
14.190	12	810016 981240
14.190	12	257372 981240
14.190	12	821660 870153
14.187	11	718740 910845
14.185	14	424568 967449
14.185	13	258903 927164
14.184	13	546925 705714
14.182	13	341038 626707
14.182	13	299049 626707
14.182	13	119554 231647
14.182	13	231647 487244
14.180	12	102814 518209
14.180	11	117161 249890
14.179	9	905166 963566
14.179	13	696891 952274
14.179	13	696891 894648
14.179	13	11684 653919
14.179	13	653919 894648
14.179	13	653919 709238
14.179	13	247532 696891
14.179	13	11684 696891
14.179	13	696891 709238
14.178	13	571988 590142
14.172	12	238222 743665
14.171	13	311072 797077
14.170	13	1736 764223
14.169	12	558960 593799
14.169	11	36478 626707
14.169	11	235139 462361
14.168	13	258903 52987
14.167	13	441261 633461
14.160	11	310860 941526
14.159	11	601645 963566
14.158	13	39045 543974
14.158	13	39045 952274
14.158	13	247532 39045
14.158	9	688236 841162
14.157	13	509313 582769
14.156	14	739146 973329
14.156	10	155125 732573
14.156	13	156980 595487
14.155	11	543974 994895
14.155	13	415669 924076
14.153	13	373169 509313
14.153	13	315535 931636
14.153	16	125810 831964
14.153	12	282541 812670
14.151	14	362926 620124
14.151	14	362926 537016
14.150	13	121870 959994
14.150	13	223899 784413
14.149	12	39045 535555
14.146	11	590142 827405
14.144	9	478490 989003
14.143	13	29578 752480
14.140	12	650311 803490
14.140	12	803490 995893
14.138	14	258176 58998
14.138	14	258176 961317
14.138	14	258176 420943
14.134	11	28318 551061
14.133	11	626707 951687
14.130	11	550030 88262
14.129	11	902960 938784
14.126	12	349692 377772
14.126	13	304374 49183
14.125	10	117161 558960
14.124	13	540946 787174
14.123	13	247532 535555
14.123	13	535555 543974
14.123	13	535555 952274
14.121	9	267743 788283
14.121	15	45160 64812
14.120	13	420399 937065
14.119	12	584353 726411
14.119	12	29578 856291
14.116	12	299049 639693
14.110	11	36478 709238
14.108	13	103471 527462
14.108	13	103471 17035
14.106	11	667478 981681
14.105	14	360971 595487
14.104	11	102814 608014
14.104	11	415195 448795
14.104	14	359917 49183
14.103	12	332742 606785
14.101	12	284470 695592
14.099	13	205052 369016
14.099	13	205052 297428
14.095	13	561216 626707
14.095	13	740719 834207
14.095	13	626707 834207
14.095	13	626707 740719
14.094	12	683030 808571
14.094	12	257245 683030
14.091	9	665355 67802
14.091	11	399834 718740
14.090	10	195575 499583
14.089	14	527462 820003
14.089	14	527462 690814
14.089	14	17035 820003
14.089	14	17035 690814
14.088	13	271560 525061
14.086	11	282541 369016
14.085	9	603986 711322
14.085	11	487082 813987
14.083	11	551061 64018
14.082	9	711322 794119
14.081	13	784413 913477
14.081	13	308013 950377
14.080	12	190553 258903
14.078	11	36478 582769
14.077	13	797077 918609
14.076	12	111495 594974
14.076	12	259565 696748
14.075	13	582769 625539
14.073	11	59405 918437
14.071	10	143384 905166
14.068	13	286972 34957
14.064	11	425359 66042
14.064	11	382843 487082
14.064	14	506574 963577
14.064	14	125143 963577
14.064	14	125143 586581
14.064	14	68949 963577
14.064	14	506574 586581
14.064	14	586581 68949
14.061	13	654751 825326
14.061	11	224429 87368
14.061	10	310860 499583
14.061	15	421181 567812
14.061	15	421181 422293
14.061	15	422293 567812
14.059	14	104653 121986
14.054	12	257372 495758
14.054	12	282541 420399
14.053	13	448302 972182
14.052	11	599343 867360
14.051	11	147329 413870
14.051	13	176608 563451
14.050	13	595487 871110
14.049	13	108479 948677
14.047	12	491431 76739
14.046	14	656738 908803
14.046	14	585126 908803
14.046	13	172538 678982
14.045	12	451166 870153
14.044	12	696748 831401
14.042	10	196410 267743
14.040	10	468849 821660
14.038	14	513434 575166
14.037	10	147329 70750
14.035	11	19574 821660
14.034	11	208028 518209
14.033	11	341038 448795
14.032	11	357393 661521
14.032	13	59405 913477
14.025	13	509313 807970
14.024	14	394865 918609
14.021	12	19574 694978
14.021	13	121870 745063
14.020	13	165183 831401
14.018	11	19574 803490
14.018	11	249890 582885
14.017	14	80182 937065
14.016	10	487082 594932
14.016	12	557056 795448
14.015	10	366998 492243
14.015	10	493249 938784
14.015	9	492243 732573
14.015	10	36478 803490
14.015	11	769958 951687
14.015	13	230289 909471
14.015	13	177429 230289
14.012	14	330438 864720
14.009	12	320533 40657
14.008	14	543879 831401
14.008	13	164249 908384
14.008	13	626707 709238
14.006	13	549906 601645
14.006	9	34728 688236
14.004	12	155441 442796
14.003	12	382569 482146
14.003	11	873306 905166
14.000	12	38700 822878
14.000	12	103569 822878
13.999	11	346334 559337
13.995	11	694978 951687
13.995	11	146598 600617
13.995	11	248774 600617
13.994	11	813987 842804
13.992	12	246269 703483
13.990	10	574020 603986
13.988	13	165183 780650
13.988	13	165183 255718
13.988	13	165183 74855
13.988	13	113208 165183
13.987	10	308703 803490
13.986	12	537016 628134
13.983	14	66136 945039
13.983	11	154839 195575
13.979	12	451166 996711
13.977	8	67802 711322
13.977	12	607385 76739
13.976	12	154153 930273
13.974	11	240122 918437
13.968	11	240122 323063
13.966	12	149252 154140
13.963	13	134476 683030
13.960	11	38700 499542
13.960	11	103569 499542
13.960	9	173311 905166
13.960	9	905166 945288
13.960	12	24570 299049
13.959	11	146598 369016
13.956	10	248382 594932
13.954	13	519681 876399
13.954	13	49938 519681
13.954	13	414718 49938
13.951	11	701256 732573
13.950	11	442514 618492
13.949	14	519681 950043
13.949	14	156721 519681
13.949	14	414718 950043
13.947	14	532100 765435
13.946	12	618702 96891
13.945	13	121870 419443
13.945	12	626707 639693
13.944	10	266589 543974
13.944	10	155125 543974
13.944	10	266589 696891
13.944	10	266589 774828
13.944	13	271560 315535
13.936	14	149252 698998
13.936	11	757112 959548
13.934	12	125581 493249
13.933	12	705714 922002
13.933	12	383121 705714
13.932	11	951687 992560
13.930	10	70750 959548
13.929	12	702087 98762
13.929	12	476220 702087
13.929	9	282454 786286
13.927	12	38700 827134
13.927	12	103569 827134
13.925	14	103471 64812
13.925	14	478241 64812
13.922	13	745063 908803
13.922	12	420399 556389
13.921	13	108479 558960
13.920	10	147329 21560
13.919	11	155441 938784
13.915	13	657124 82514
13.914	13	359917 620124
13.913	11	347334 822644
13.913	11	155441 628134
13.912	12	369016 916296
13.910	9	50853 688236
13.908	12	154153 870153
13.900	11	425359 693200
13.899	11	417519 973809
13.898	12	683030 806999
13.898	13	177429 52987
13.898	13	52987 546925
13.898	13	52987 909471
13.898	12	289509 916296
13.896	9	499583 989003
13.893	14	464023 464515
13.893	14	464515 875085
13.892	10	339849 788283
13.889	10	101314 70750
13.888	10	39045 448795
13.888	14	414718 506574
13.888	14	414718 68949
13.884	11	626707 995893
13.884	11	626707 650311
13.883	11	248774 88857
13.882	9	21560 387734
13.881	13	509313 537016
13.875	11	448795 909638
13.875	11	224429 377772
13.874	10	102814 256110
13.874	14	121986 377679
13.872	12	305272 753843
13.867	11	487082 834207
13.867	13	149691 789670
13.864	12	29578 324794
13.861	13	249374 870153
13.860	13	166955 18470
13.860	12	315813 629005
13.850	11	315813 341038
13.847	12	49938 59405
13.846	13	302125 836321
13.842	12	233569 608014
13.842	12	233569 916435
13.842	12	667478 916435
13.842	12	76739 916435
13.842	12	608014 76739
13.842	12	339849 608014
13.842	12	349692 608014
13.840	13	606785 952658
13.836	12	308013 947970
13.836	12	28318 426182
13.836	11	663440 931636
13.835	12	359917 442796
13.833	10	696891 951687
13.832	13	478241 629005
13.829	13	667478 764223
13.829	13	442796 620124
13.829	13	442796 537016
13.829	13	537016 60843
13.829	11	726411 955426
13.823	14	213856 952658
13.820	12	639693 803490
13.819	15	211149 830738
13.818	12	520673 808571
13.818	13	537016 994895
13.818	13	620124 994895
13.817	12	131079 29578
13.814	11	308703 795448
13.814	13	297428 492509
13.810	13	913477 950315
13.810	13	520673 913477
13.808	11	282454 975802
13.808	13	46196 905503
13.806	14	709322 867023
13.806	12	259565 842804
13.806	14	332742 394865
13.805	12	413870 821512
13.802	12	1736 233569
13.802	12	1736 667478
13.801	12	235139 257245
13.801	11	769958 927164
13.800	14	246269 931636
13.799	13	806999 925205
13.798	9	509256 711322
13.792	12	546925 996711
13.791	12	265097 779161
13.790	14	125143 165883
13.790	14	165883 68949
13.790	14	165883 506574
13.788	11	661521 696891
13.787	13	304568 831401
13.786	13	442796 739146
13.784	13	104653 424072
13.784	8	101314 680643
13.784	14	729125 864720
13.783	13	111495 304956
13.783	11	208028 661521
13.782	11	149691 395590
13.781	13	193443 711003
13.780	13	58998 908384
13.780	13	420943 908384
13.779	12	315813 995893
13.777	13	276480 299049
13.774	12	495758 75334
13.773	11	658596 804705
13.772	11	255785 822644
13.770	14	116067 874012
13.770	13	620124 657124
13.770	13	537016 657124
13.769	10	109893 963566
13.767	13	246269 963577
13.767	13	246269 586581
13.762	13	13503 499542
13.761	12	509313 740719
13.761	13	310203 546925
13.759	10	248382 382843
13.758	10	154153 468849
13.756	11	154140 19574
13.755	10	256110 916435
13.752	12	156980 179679
13.750	13	882735 902960
13.749	12	277443 412551
13.748	13	424568 678982
13.745	12	257245 283478
13.743	12	4877 642902
13.743	13	105932 961317
13.740	10	256110 795444
13.739	11	650311 874012
13.739	11	650311 973329
13.736	12	31657 795448
13.735	12	258903 599343
13.735	11	341038 995893
13.735	11	341038 650311
13.733	11	240122 462361
13.732	12	49183 771073
13.728	13	789670 856291
13.728	11	164737 822644
13.727	11	552374 589416
13.725	13	822878 827134
13.725	12	107502 308013
13.725	12	107502 8258
13.723	12	109893 571988
13.718	12	369016 721368
13.718	14	259565 819649
13.716	10	109864 240122
13.713	11	289509 702087
13.710	11	165883 918437
13.710	11	918437 950315
13.708	9	809966 989003
13.708	10	551061 67802
13.708	13	626707 653919
13.706	11	799668 955426
13.705	11	448795 500506
13.705	13	125143 249849
13.701	13	827405 953554
13.701	13	263538 827405
13.698	13	216472 856291
13.697	13	221158 681552
13.696	13	231647 520673
13.696	13	231647 950315
13.696	13	517840 916296
13.696	13	1736 517840
13.695	12	668122 819649
13.694	13	31657 4877
13.693	12	157696 310860
13.693	12	157696 574020
13.692	12	59405 806999
13.690	13	119554 421181
13.690	13	421181 487244
13.689	11	357393 518209
13.687	9	559337 794119
13.686	10	628134 701256
13.685	13	415669 973809
13.684	11	308703 600617
13.683	13	125143 49938
13.683	13	876399 963577
13.683	13	49938 876399
13.683	13	49938 506574
13.683	13	49938 68949
13.683	13	586581 876399
13.682	11	241935 810016
13.680	14	17035 971112
13.680	14	17035 567812
13.680	14	421181 971112
13.680	14	17035 421181
13.680	14	17035 422293
13.680	14	567812 971112
13.680	14	421181 527462
13.680	14	422293 527462
13.680	14	527462 567812
13.680	14	527462 971112
13.679	14	652024 958493
13.678	12	233569 955426
13.678	11	256110 695592
13.673	13	315535 525061
13.671	12	795444 836321
13.671	10	108479 551061
13.670	12	311072 357393
13.668	11	82514 867360
13.666	12	242479 806999
13.666	10	266589 771073
13.665	12	103569 721368
13.664	13	258903 909471
13.664	13	258903 546925
13.664	13	177429 258903
13.663	11	36478 774828
13.663	12	213406 417966
13.662	11	569970 854946
13.661	14	23973 622592
13.660	10	599343 965525
13.658	12	154140 694978
13.657	11	603986 718740
13.657	10	310203 388642
13.655	11	149691 28318
13.654	12	120896 520673
13.653	13	442796 772201
13.653	11	395143 764223
13.652	10	621485 709238
13.650	10	959548 973817
13.646	12	52987 922002
13.646	12	383121 909471
13.646	12	383121 52987
13.646	12	909471 922002
13.646	12	177429 383121
13.646	12	177429 922002
13.643	13	657124 870153
13.643	13	362926 870153
13.642	13	413742 621485
13.641	13	967449 973809
13.640	11	50853 948015
13.638	12	383121 804782
13.638	12	804782 922002
13.638	13	519681 913477
13.637	12	526745 629005
13.635	11	499542 642902
13.635	12	413742 557056
13.634	13	156721 59405
13.634	13	506574 59405
13.634	13	59405 68949
13.632	10	36478 650311
13.632	10	36478 995893
13.632	11	19574 415195
13.631	13	362926 382569
13.629	14	836127 959994
13.628	12	299239 613164
13.627	10	582885 809966
13.627	10	757112 809966
13.626	11	28318 310860
13.626	13	18470 924076
13.626	13	620124 973958
13.625	13	297428 453526
13.624	15	12118 830738
13.622	11	238770 996711
13.622	10	28318 718611
13.620	10	145555 387734
13.619	14	17035 970424
13.619	14	527462 970424
13.619	12	294657 378622
13.617	13	223963 540946
13.617	12	125143 992712
13.617	12	125143 315535
13.617	12	125143 380358
13.616	12	294657 640475
13.615	12	49183 779161
13.615	11	205052 947970
13.613	11	640366 74550
13.611	10	769958 779161
13.609	12	183177 193443
13.609	14	23973 968346
13.608	10	66042 763878
13.608	11	596404 771073
13.607	12	282304 412551
13.607	12	179679 412551
13.604	12	594974 893887
13.600	13	104653 175197
13.600	10	603986 843050
13.600	12	422356 87368
13.600	12	422356 608014
13.600	13	420399 810016
13.600	12	871553 922002
13.600	12	383121 871553
13.592	10	680643 918609
13.588	12	109864 808571
13.586	13	668122 935830
13.586	13	547827 935830
13.586	11	1736 29543
13.586	11	146598 1736
13.585	10	73446 827134
13.585	15	925205 970424
13.584	14	654751 845984
13.583	13	415669 687153
13.583	12	657230 969589
13.583	13	164249 916296
13.582	13	340042 426831
13.582	12	174667 348
13.582	11	125581 771073
13.582	11	867360 922002
13.582	11	383121 867360
13.581	12	49183 784141
13.580	14	374762 972182
13.579	13	221158 412551
13.578	13	559851 806329
13.578	13	315535 389194
13.578	10	248774 369016
13.576	12	620124 732573
13.575	13	369801 662997
13.573	11	248382 882735
13.572	8	711322 841162
13.571	13	54014 896940
13.569	12	369016 38700
13.569	12	103569 369016
13.569	13	156538 546925
13.568	13	235139 519681
13.568	13	235139 784413
13.568	13	414718 784413
13.568	13	235139 950043
13.566	13	238192 797711
13.566	13	417966 822946
13.565	14	552294 739146
13.563	14	162081 461794
13.563	12	422356 76739
13.563	12	339849 422356
13.563	12	349692 422356
13.563	12	233569 422356
13.562	12	294657 413742
13.559	13	341038 952274
13.559	13	299049 952274
13.559	13	247532 299049
13.559	13	299049 653919
13.559	13	299049 543974
13.559	13	341038 543974
13.559	13	247532 341038
13.558	13	271560 780650
13.558	13	255718 271560
13.558	13	113208 271560
13.558	13	271560 74855
13.557	12	154140 639693
13.555	12	556389 80182
13.554	13	532100 896940
13.554	11	310203 979420
13.554	13	359917 807970
13.554	11	377772 955426
13.552	12	419443 745063
13.550	12	208028 626707
13.548	14	191780 332742
13.548	13	340042 678982
13.547	12	190553 451166
13.547	12	366998 451166
13.546	13	310203 740719
13.545	11	28318 603986
13.544	10	352948 916435
13.544	11	147329 305272
13.544	12	231647 633470
13.544	10	371301 688236
13.542	10	266589 951687
13.540	11	922002 996711
13.540	11	383121 996711
13.537	12	607385 786286
13.535	13	230289 804782
13.535	13	332742 601645
13.533	12	583688 60843
13.532	10	195575 324794
13.532	10	154140 382843
13.528	11	499542 559337
13.525	13	31657 665487
13.524	13	757112 972182
13.524	14	221422 432450
13.524	10	108479 603986
13.520	11	174667 257372
13.517	10	377772 905166
13.514	13	213856 953554
13.512	12	426182 856291
13.511	11	154140 803490
13.508	11	352948 557056
13.507	13	235139 506574
13.507	13	235139 68949
13.507	9	155125 208028
13.503	10	308703 349692
13.502	10	155125 965525
13.502	10	155125 867360
13.502	12	324794 558960
13.498	13	870153 973958
13.498	11	245810 732573
13.498	11	442796 732573
13.498	11	39045 694978
13.497	11	146598 76739
13.497	11	29543 76739
13.497	13	315535 553017
13.494	11	282541 981240
13.494	14	669195 836127
13.491	12	665487 836321
13.489	10	549383 948015
13.489	12	276480 696891
13.489	13	249849 935830
13.489	12	726411 939068
13.488	12	29578 413870
13.488	12	807970 994895
13.487	13	492509 702087
13.485	9	310860 478490
13.484	12	559851 59405
13.483	14	373169 822946
13.483	13	258903 49183
13.482	14	360971 64812
13.482	11	653919 994895
13.482	13	558960 945039
13.479	14	125143 156721
13.479	14	125143 950043
13.479	14	68949 950043
13.479	14	506574 950043
13.479	13	582769 774828
13.478	12	13503 453526
13.476	11	663440 992712
13.476	11	380358 663440
13.476	11	315535 663440
13.476	12	4877 836321
13.474	12	379417 695592
13.473	13	324794 789670
13.472	12	556389 864720
13.472	12	136406 752480
13.469	12	276480 39045
13.464	13	633461 941526
13.464	13	633461 843050
13.463	11	208028 310203
13.462	12	125143 68206
13.460	13	265097 909471
13.460	13	177429 265097
13.460	10	607659 688236
13.459	13	258176 294657
13.459	12	103569 574903
13.459	12	38700 574903
13.458	12	54014 981240
13.457	13	259565 554816
13.456	12	339849 499542
13.453	13	18470 415669
13.451	11	108479 574020
13.449	13	80182 961317
13.446	12	29543 297428
13.446	11	256576 603986
13.445	13	164249 258176
13.444	10	718740 753843
13.443	12	478241 531324
13.443	12	103471 531324
13.443	12	265097 304374
13.442	11	359917 628134
13.442	11	359917 909638
13.442	12	448795 639693
13.440	14	246269 380358
13.440	14	246269 992712
13.439	10	493249 771073
13.438	10	397416 854946
13.437	11	111495 825326
13.437	12	537016 909638
13.437	12	909638 994895
13.437	12	60843 994895
13.437	12	442796 994895
13.437	12	620124 909638
13.436	11	193443 415195
13.434	13	499542 764223
13.433	12	476220 492509
13.433	12	492509 98762
13.433	14	819649 970424
13.432	13	149691 601694
13.431	13	315813 401812
13.431	13	154140 401812
13.430	12	103569 557056
13.430	12	38700 557056
13.429	10	281484 763878
13.428	15	752480 831964
13.428	15	125810 752480
13.428	13	116211 131079
13.427	10	667478 905166
13.427	10	233569 905166
13.426	12	120896 806999
13.425	13	709322 82514
13.425	11	111495 842804
13.423	13	419443 520673
13.423	13	419443 950315
13.422	13	49183 909471
13.422	13	177429 49183
13.421	11	574903 916296
13.417	12	357393 918609
13.417	13	149252 34957
13.415	12	653919 992560
13.415	12	39045 992560
13.413	11	448795 821660
13.411	10	248774 810016
13.409	13	165883 876399
13.407	12	209262 618492
13.406	10	310860 70750
13.405	12	149691 558960
13.405	12	40657 418177
13.401	12	154140 24570
13.400	11	28318 893696
13.399	12	653919 807970
13.396	11	448795 803490
13.396	10	600617 87368
13.396	10	352948 87368
13.394	11	50853 658596
13.394	11	282541 75334
13.392	13	476220 665487
13.392	13	665487 98762
13.391	14	705714 709322
13.390	12	693200 950377
13.387	10	143384 224429
13.387	12	246269 49938
13.386	14	249374 362926
13.385	11	233569 88857
13.385	11	349692 88857
13.379	14	242479 68206
13.379	14	242479 908803
13.379	12	165883 323063
13.378	11	102814 726411
13.377	12	31657 453526
13.376	13	11941 650207
13.375	12	663440 804705
13.373	12	172526 40657
13.371	13	68206 831401
13.371	9	155441 492243
13.369	11	50853 940023
13.367	13	913477 963577
13.367	13	586581 913477
13.366	13	311072 550030
13.366	13	311072 549906
13.364	13	678982 827405
13.363	12	425359 961317
13.361	12	52987 705714
13.361	12	190553 546925
13.361	12	190553 52987
13.360	11	155441 366998
13.359	11	554816 918437
13.359	12	121870 681552
13.358	11	813987 822644
13.357	12	103569 294657
13.357	12	294657 38700
13.357	9	145555 195575
13.356	11	554816 604361
13.355	13	916296 961317
13.355	13	58998 916296
13.355	13	420943 916296
13.354	12	136406 908384
13.353	11	263538 451166
13.353	10	468849 594932
13.353	10	594932 701256
13.352	11	371301 574020
13.350	11	442514 813987
13.348	12	28318 789670
13.345	12	491431 87368
13.344	9	688236 809966
13.342	12	500506 822946
13.341	12	119554 543879
13.341	12	487244 543879
13.341	9	249890 499583
13.340	12	482146 807970
13.338	9	101314 535372
13.337	12	257372 98762
13.337	11	11684 1736
13.337	11	1736 894648
13.336	10	173311 600617
13.336	10	600617 945288
13.335	10	492243 779161
13.334	10	574903 995893
13.332	12	156980 360971
13.332	12	642902 822878
13.331	10	208028 491431
13.330	13	499542 543106
13.330	9	718740 921892
[truncated: 200,937 more rows]
