# Supplementary material for: Stratification of amyotrophic lateral sclerosis patients: a crowdsourcing approach
Source: Sci Rep. 2019 Jan 24;9:690. doi: 10.1038/s41598-018-36873-4 (PMC6345935; doi:10.1038/s41598-018-36873-4)
Supplement: Supplementary file 4 — Supplementary Info 4 [file 41598_2018_36873_MOESM4_ESM.zip › reg_survival.cluster]

1022 2250 2386 2477 2645 2756 2833 2863 2928 2941 2946 2988 I1001 I1005 I1018 I1023 I1031 I1034 I1037 I1041 I1046 I105 I1051 I1054 I1064 I1065 I1066 I1068 I107 I1072 I1105 I1110 I1113 I1118 I1120 I1121 I1129 I1135 I114 I1148 I1151 I1161 I1166 I117 I1170 I1176 I1191 I1221 I1244 I1250 I1263 I1269 I1271 I1276 I1279 I1280 I1283 I13 I132 I135 I161 I163 I165 I175 I18 I182 I198 I199 I219 I222 I249 I261 I263 I265 I270 I271 I280 I285 I286 I3 I300 I301 I309 I31 I310 I315 I325 I326 I364 I372 I38 I385 I388 I399 I409 I416 I417 I421 I424 I428 I438 I455 I467 I47 I470 I471 I482 I483 I493 I50 I514 I527 I532 I535 I55 I559 I568 I569 I576 I580 I597 I604 I658 I663 I668 I684 I687 I69 I690 I707 I708 I712 I719 I727 I73 I730 I735 I746 I756 I769 I771 I772 I776 I777 I784 I787 I799 I801 I806 I811 I812 I827 I833 I835 I839 I852 I87 I880 I883 I887 I89 I897 I899 I91 I913 I921 I922 I932 I941 I944 I947 I948 I95 I953 I960 I991 I999
1077 1483 1646 1777 1865 1933 2094 2662 2807 2817 2823 2907 2910 2930 3018 3052 I100 I1002 I1004 I1006 I1007 I1008 I1012 I1013 I1049 I1056 I1067 I1069 I108 I1080 I1096 I110 I1104 I1112 I1115 I1124 I1126 I1140 I1144 I115 I1155 I1159 I1167 I1171 I1179 I1182 I1188 I1189 I1190 I1192 I1199 I1200 I1202 I1206 I1209 I1212 I1214 I122 I1220 I1224 I1226 I1227 I1236 I1241 I1251 I1257 I1259 I127 I1278 I1284 I131 I146 I147 I155 I159 I160 I169 I170 I178 I187 I193 I197 I215 I229 I244 I262 I289 I290 I296 I312 I322 I324 I33 I342 I348 I350 I354 I358 I359 I363 I367 I375 I381 I390 I400 I402 I403 I410 I422 I439 I451 I495 I497 I509 I512 I523 I524 I537 I539 I560 I566 I572 I573 I577 I581 I603 I610 I626 I627 I641 I661 I67 I670 I685 I689 I691 I692 I693 I71 I715 I720 I747 I749 I750 I754 I755 I76 I760 I763 I790 I791 I800 I82 I829 I834 I837 I840 I846 I85 I850 I851 I855 I867 I885 I90 I904 I909 I911 I929 I934 I951 I958 I969 I97 I971 I975 I994 I998
1036 1088 1169 1262 1323 1348 1431 1583 1677 1699 1796 1839 1840 1868 1938 1996 2245 2269 2303 2327 2511 2583 2744 2819 2826 2829 2846 2853 2897 2898 2902 2934 2981 2990 2991 3022 3037 3048 I1015 I1016 I1045 I1055 I1093 I1100 I1130 I1141 I1142 I1150 I1154 I1205 I1217 I1218 I1223 I136 I143 I156 I207 I225 I226 I234 I235 I240 I253 I275 I28 I282 I293 I297 I32 I331 I337 I34 I362 I366 I369 I379 I383 I389 I40 I411 I419 I42 I435 I452 I454 I463 I481 I484 I5 I505 I507 I508 I511 I52 I541 I545 I548 I587 I598 I613 I620 I624 I677 I696 I709 I722 I780 I803 I805 I807 I809 I824 I831 I845 I859 I864 I886 I888 I889 I893 I901 I926 I931 I950 I954 I968 I984 I988 I993 I995
