# Supplementary material for: Stratification of amyotrophic lateral sclerosis patients: a crowdsourcing approach
Source: Sci Rep. 2019 Jan 24;9:690. doi: 10.1038/s41598-018-36873-4 (PMC6345935; doi:10.1038/s41598-018-36873-4)
Supplement: Supplementary file 4 — Supplementary Info 4 [file 41598_2018_36873_MOESM4_ESM.zip › reg_survival.anova.txt]

FDR%	Test-value	StDev/Avg	red cluster			green cluster			blue cluster			#patients	feature	feature type
0	1.138	0.124	94	8.73	1.43	118	11.67	0.71	60	10.68	1.58	272	mouth	cont
0	0.931	0.163	94	2.62	0.67	118	3.85	0.34	60	3.45	0.71	272	q1_speech	cont
0	0.8	0.091	94	41.77	4.85	118	43.26	2.8	61	33.82	5.07	273	alsfrs_r_total	cont
0	0.782	0.107	94	33.93	4.59	118	35.35	2.75	60	26.34	4.93	272	alsfrs_total	cont
0	0.733	0.122	94	2.95	0.59	118	3.92	0.26	60	3.45	0.66	272	q3_swallowing	cont
0	0.714	0.191	94	7.32	1.51	118	6.83	1.12	60	4.14	1.85	272	trunk	cont
0	0.622	0.247	94	7.05	1.61	118	6.08	1.94	60	3.23	1.85	272	leg	cont
0	0.598	0.178	94	3.76	0.74	118	3.6	0.57	60	2.24	1.09	272	q7_turning_in_bed	cont
0	86.534	0.829	71	0.75	54.18	15	0.13	-22.9	15	0.17	-9.46	299	onset_site	disc2
0	0.592	0.318	94	3.41	0.99	118	2.83	1.23	60	1.14	0.99	272	q9_climbing_stairs	cont
0	0.55	0.206	94	3.56	0.83	118	3.23	0.77	60	1.9	1.02	272	q6_dressing_and_hygiene	cont
0	0.546	0.186	94	3.64	0.67	118	3.25	0.77	60	2.08	0.97	272	q8_walking	cont
0	0.447	1.512	83	0.02	0.12	102	0.03	0.16	48	0.44	0.48	233	als_staging_move	cont
0	0.427	0.093	94	3.16	0.72	118	3.9	0.29	60	3.78	0.47	272	q2_salivation	cont
0	0.254	0.125	94	7.06	1.52	118	6.9	1.18	60	5.01	2.35	272	hands	cont
0	0.235	0.132	94	3.49	0.83	118	3.4	0.69	60	2.42	1.22	272	q5_cutting	cont
0	33.072	0.838	8	0.08	-4.72	8	0.07	-8.41	32	0.37	19.94	48	familyhx_neuro_other_type	disc1
0	0.228	0.117	94	3.57	0.74	118	3.5	0.61	60	2.59	1.2	272	q4_handwriting	cont
0	0.221	0.823	83	0.25	0.43	102	0.05	0.2	48	0.55	0.59	233	als_staging_total	cont
0	0.183	1.236	83	0.21	0.37	102	0	0	48	0.02	0.14	233	als_staging_eat	cont
0	0.182	0.064	95	68.64	7.52	118	59.22	10.91	86	65.52	9.49	299	age	cont
0.04	0.126	0.036	94	11.62	1.01	118	11.78	0.88	60	10.72	1.75	272	respiratory_r	cont
0.09	0.116	0.062	94	3.77	0.56	118	3.87	0.51	60	3.28	1.03	272	r1_dyspnea	cont
0.09	0.116	0.062	94	3.77	0.56	118	3.87	0.51	60	3.28	1.03	272	respiratory	cont
0.09	0.116	0.037	94	3.89	0.36	118	3.94	0.27	60	3.58	0.68	272	r2_orthopnea	cont
2.53	10.426	0.194	51	0.54	4.98	40	0.34	-4.82	37	0.43	0.63	299	gender	disc2
4.82	0.046	0.147	95	366.87	213.43	118	378.91	258.02	86	507.07	368.69	299	onset_delta	cont
11.95	0.031	0.01	94	3.96	0.2	118	3.97	0.16	60	3.87	0.36	272	r3_respiratory_insufficiency	cont
18.68	0.024	0.655	83	0.03	0.12	102	0.02	0.12	48	0.08	0.24	233	als_staging_breath	cont
25.09	5.634	0.474	4	0.04	-0.95	4	0.03	-1.77	8	0.09	2.91	16	ecas	disc1
54.48	0.008	1.344	83	0	0.04	102	0	0	48	0	0	233	als_staging_com	cont
