# Supplementary material for: Stratification of amyotrophic lateral sclerosis patients: a crowdsourcing approach
Source: Sci Rep. 2019 Jan 24;9:690. doi: 10.1038/s41598-018-36873-4 (PMC6345935; doi:10.1038/s41598-018-36873-4)
Supplement: Supplementary file 4 — Supplementary Info 4 [file 41598_2018_36873_MOESM4_ESM.zip › reg_progression.pairs]

21.121	8	I1080 I807
17.228	7	I1023 I560
17.110	7	I416 I960
16.723	7	I1031 I812
16.526	7	I1126 I289
16.419	7	I1188 I1209
16.415	7	I146 I613
16.347	7	I712 I833
16.347	7	I712 I953
16.347	7	I620 I712
16.347	7	I300 I833
16.347	7	I620 I833
16.347	7	I300 I953
16.347	7	I620 I953
16.347	7	I300 I620
16.347	7	I300 I712
16.347	7	I833 I953
16.049	7	I1067 I1080
16.049	7	I1080 I18
16.049	7	I1223 I807
16.049	7	I18 I807
16.049	7	I1223 I18
16.049	7	I1223 I899
16.049	7	I1223 I799
16.049	7	I1067 I807
16.049	7	I18 I899
16.049	7	I1080 I899
16.049	7	I807 I899
16.049	7	I799 I807
16.049	7	I1080 I1223
16.049	7	I1080 I799
16.049	7	I18 I799
16.049	7	I1067 I899
16.049	7	I1067 I1223
16.049	7	I799 I899
16.049	7	I1067 I18
16.049	7	I1067 I799
15.767	7	I1016 I383
15.545	7	1483 2823
15.201	7	I161 I285
15.149	7	I165 I417
15.149	7	I417 I684
15.149	7	I165 I684
14.972	7	I136 I481
14.972	7	I136 I541
14.972	7	I481 I541
14.946	7	I240 I780
14.919	7	I948 I984
14.902	6	I265 I34
14.686	7	I1031 I1170
14.567	6	I115 I835
14.489	7	2094 I994
14.442	6	I300 I799
14.442	6	I799 I833
14.442	6	I1223 I833
14.442	6	I799 I953
14.442	6	I18 I833
14.442	6	I620 I899
14.442	6	I620 I799
14.442	6	I1223 I300
14.442	6	I712 I807
14.442	6	I300 I899
14.442	6	I1067 I300
14.442	6	I807 I953
14.442	6	I712 I799
14.442	6	I712 I899
14.442	6	I1080 I712
14.442	6	I18 I953
14.442	6	I1067 I620
14.442	6	I300 I807
14.442	6	I1223 I620
14.442	6	I1080 I833
14.442	6	I1067 I833
14.442	6	I899 I953
14.442	6	I1080 I953
14.442	6	I807 I833
14.442	6	I833 I899
14.442	6	I18 I620
14.442	6	I18 I300
14.442	6	I1067 I953
14.442	6	I1223 I712
14.442	6	I1080 I620
14.442	6	I1067 I712
14.442	6	I1080 I300
14.442	6	I18 I712
14.442	6	I620 I807
14.442	6	I1223 I953
14.388	7	I1115 I580
14.269	6	I573 I604
14.236	6	I809 I887
14.213	6	I379 I988
14.160	6	I34 I383
14.160	6	I1016 I34
14.091	6	1646 I13
14.069	6	I1004 I1226
14.060	7	I1023 I135
14.060	7	I1023 I1041
14.060	7	I1161 I135
14.060	7	I1041 I1161
14.060	7	I1041 I135
14.060	7	I1023 I1161
13.982	6	I131 I922
13.907	7	I244 I658
13.907	7	I1284 I658
13.907	7	I1284 I244
13.838	7	2477 I1112
13.833	7	I812 I975
13.833	7	I604 I975
13.833	7	I115 I626
13.833	7	I626 I812
13.833	7	I115 I604
13.833	7	I115 I975
13.833	7	I604 I812
13.833	7	I115 I812
13.833	7	I626 I975
13.833	7	I604 I626
13.824	6	I807 I89
13.824	6	I89 I899
13.824	6	I1080 I89
13.824	6	I18 I89
13.824	6	I1067 I89
13.824	6	I799 I89
13.824	6	I1223 I89
13.769	7	I337 I999
13.762	7	I182 I560
13.762	7	I182 I597
13.762	7	I424 I597
13.762	7	I424 I560
13.762	7	I182 I424
13.762	7	I560 I597
13.689	7	I100 I829
13.689	7	I1209 I359
13.689	7	I100 I359
13.689	7	I100 I1209
13.689	7	I1209 I829
13.689	7	I359 I829
13.676	7	I301 I756
13.676	7	I1056 I301
13.676	7	I1056 I932
13.676	7	I1056 I756
13.676	7	I301 I932
13.676	7	I756 I932
13.655	7	I720 I960
13.655	7	I325 I720
13.655	7	I13 I325
13.655	7	I13 I960
13.655	7	I13 I720
13.655	7	I325 I960
13.651	7	I402 I971
13.640	6	2807 2823
13.640	6	1483 2807
13.619	6	2826 I913
13.609	7	I169 I411
13.609	7	I28 I587
13.609	7	I28 I411
13.609	7	I169 I587
13.609	7	I169 I28
13.609	7	I411 I587
13.609	7	2756 I497
13.609	7	2756 I835
13.609	7	I497 I835
13.595	6	I1166 I285
13.595	6	I1166 I161
13.558	6	1077 2907
13.535	7	I1068 I691
13.535	7	I1068 I921
13.535	7	I691 I921
13.514	7	I1004 I850
13.391	7	I400 I834
13.391	7	I537 I834
13.391	7	I400 I537
13.391	7	I312 I537
13.391	7	I1126 I537
13.391	7	I1126 I834
13.391	7	I312 I400
13.391	7	I1126 I400
13.391	7	I1126 I312
13.391	7	I312 I422
13.391	7	I1126 I422
13.391	7	I422 I537
13.391	7	I422 I834
13.391	7	I400 I422
13.391	7	I312 I834
13.364	7	I363 I577
13.364	7	I1159 I577
13.364	7	I1159 I363
13.357	7	I416 I769
13.346	5	I364 I87
13.337	7	I1051 I559
13.337	7	I559 I887
13.337	7	I1051 I887
13.322	6	I379 I620
13.322	6	I300 I379
13.322	6	I379 I712
13.322	6	I379 I833
13.322	6	I379 I953
13.315	7	I1142 I1191
13.303	5	2907 I1115
13.283	7	I1188 I367
13.283	7	I131 I367
13.283	7	I1200 I929
13.283	7	I1188 I929
13.283	7	I1124 I1188
13.283	7	I1124 I1200
13.283	7	I367 I929
13.283	7	I1188 I131
13.283	7	I1124 I131
13.283	7	I1200 I367
13.283	7	I1124 I367
13.283	7	I131 I929
13.283	7	I1200 I131
13.283	7	I1188 I1200
13.283	7	I1124 I929
13.278	6	I1112 I755
13.270	6	I282 I34
13.236	6	I265 I495
13.216	7	I613 I722
13.116	4	I383 I833
13.077	6	I641 I722
13.024	6	I899 I988
13.024	6	I18 I988
13.024	6	I807 I988
13.024	6	I799 I988
13.024	6	I1223 I988
13.024	6	I1080 I988
13.024	6	I1067 I988
13.001	5	I107 I1142
12.985	7	I1002 I33
12.985	7	I1190 I85
12.985	7	I1002 I1190
12.985	7	I1002 I289
12.985	7	I33 I85
12.985	7	I1002 I85
12.985	7	I1190 I289
12.985	7	I85 I994
12.985	7	I289 I994
12.985	7	I289 I85
12.985	7	I1190 I33
12.985	7	I1190 I994
12.985	7	I1002 I994
12.985	7	I289 I33
12.985	7	I33 I994
12.973	7	I262 I951
12.973	7	I390 I855
12.973	7	I101 I951
12.973	7	I1226 I855
12.973	7	I1226 I262
12.973	7	I1226 I951
12.973	7	I101 I262
12.973	7	I1278 I262
12.973	7	I1278 I951
12.973	7	I1278 I390
12.973	7	I262 I855
12.973	7	I101 I855
12.973	7	I1278 I855
12.973	7	I101 I390
12.973	7	I101 I1226
12.973	7	I262 I390
12.973	7	I855 I951
12.973	7	I1226 I1278
12.973	7	I390 I951
12.973	7	I1226 I390
12.973	7	I101 I1278
12.933	6	I1166 I620
12.933	6	I1166 I712
12.933	6	I1166 I300
12.933	6	I1166 I833
12.933	6	I1166 I953
12.891	6	I1214 I438
12.890	7	I1220 I926
12.890	7	1646 I1220
12.890	7	I1218 I1220
12.890	7	1646 I926
12.890	7	1646 I1218
12.890	7	I1218 I926
12.881	6	I42 I883
12.863	7	I265 I913
12.863	7	I809 I913
12.863	7	I156 I265
12.863	7	I156 I913
12.863	7	I156 I809
12.863	7	I265 I809
12.838	7	I38 I73
12.838	7	I1015 I38
12.838	7	I1015 I73
12.824	6	1777 2823
12.824	6	1483 1777
12.782	6	I1170 I580
12.782	6	I1031 I1115
12.782	6	I1115 I1170
12.782	6	I1031 I580
12.748	6	I1093 I481
12.748	6	I1093 I136
12.748	6	I1093 I541
12.743	7	I610 I958
12.743	7	I610 I941
12.743	7	I1006 I1257
12.743	7	I1006 I610
12.743	7	I71 I958
12.743	7	I1257 I958
12.743	7	I71 I941
12.743	7	I1006 I941
12.743	7	I1257 I610
12.743	7	I1257 I71
12.743	7	I509 I941
12.743	7	I1257 I941
12.743	7	I509 I610
12.743	7	I1006 I958
12.743	7	I1006 I509
12.743	7	I610 I71
12.743	7	I941 I958
12.743	7	I509 I958
12.743	7	I509 I71
12.743	7	I1257 I509
12.743	7	I1006 I71
12.704	6	2250 2910
12.675	7	I641 I763
12.675	7	I160 I215
12.675	7	I1049 I1202
12.675	7	I627 I790
12.675	7	I566 I846
12.675	7	I187 I755
12.675	7	I215 I755
12.675	7	I1202 I627
12.675	7	I215 I641
12.675	7	I1049 I187
12.675	7	I215 I846
12.675	7	I160 I763
12.675	7	I1214 I566
12.675	7	I1049 I934
12.675	7	I1202 I846
12.675	7	I846 I934
12.675	7	I160 I846
12.675	7	I1049 I1214
12.675	7	I187 I627
12.675	7	I381 I763
12.675	7	I566 I763
12.675	7	I1214 I160
12.675	7	I187 I641
12.675	7	I381 I566
12.675	7	I627 I763
12.675	7	I215 I627
12.675	7	I160 I934
12.675	7	I1214 I381
12.675	7	I1214 I627
12.675	7	I381 I790
12.675	7	I215 I381
12.675	7	I1202 I566
12.675	7	I381 I641
12.675	7	I790 I934
12.675	7	I1049 I790
12.675	7	I763 I934
12.675	7	I215 I790
12.675	7	I1214 I755
12.675	7	I1202 I755
12.675	7	I160 I755
12.675	7	I1049 I763
12.675	7	I160 I187
12.675	7	I1202 I641
12.675	7	I1049 I160
12.675	7	I755 I763
12.675	7	I160 I627
12.675	7	I215 I934
12.675	7	I627 I846
12.675	7	I1214 I187
12.675	7	I187 I790
12.675	7	I755 I846
12.675	7	I187 I215
12.675	7	I1214 I846
12.675	7	I763 I846
12.675	7	I187 I381
12.675	7	I215 I566
12.675	7	I1202 I381
12.675	7	I1049 I215
12.675	7	I381 I627
12.675	7	I1049 I846
12.675	7	I187 I846
12.675	7	I1202 I160
12.675	7	I1049 I641
12.675	7	I790 I846
12.675	7	I381 I846
12.675	7	I1049 I381
12.675	7	I160 I381
12.675	7	I627 I934
12.675	7	I1214 I641
12.675	7	I755 I790
12.675	7	I641 I755
12.675	7	I1202 I790
12.675	7	I187 I566
12.675	7	I566 I934
12.675	7	I566 I790
12.675	7	I1202 I215
12.675	7	I641 I934
12.675	7	I381 I934
12.675	7	I566 I627
12.675	7	I381 I755
12.675	7	I1214 I790
12.675	7	I1202 I187
12.675	7	I755 I934
12.675	7	I1202 I1214
12.675	7	I1202 I934
12.675	7	I1202 I763
12.675	7	I1049 I566
12.675	7	I160 I790
12.675	7	I187 I763
12.675	7	I215 I763
12.675	7	I1214 I934
12.675	7	I1214 I215
12.675	7	I641 I846
12.675	7	I1214 I763
12.675	7	I641 I790
12.675	7	I763 I790
12.675	7	I566 I755
12.675	7	I160 I641
12.675	7	I1049 I627
12.675	7	I627 I755
12.675	7	I187 I934
12.675	7	I1049 I755
12.675	7	I566 I641
12.675	7	I160 I566
12.675	7	I627 I641
12.646	6	2662 I424
12.646	6	2662 I597
12.646	6	2662 I182
12.646	6	2662 I560
12.635	6	I1067 I285
12.635	6	I161 I813
12.635	6	I161 I799
12.635	6	I1067 I161
12.635	6	I1080 I161
12.635	6	I807 I813
12.635	6	I1067 I813
12.635	6	I799 I813
12.635	6	I1080 I285
12.635	6	I161 I899
12.635	6	I285 I899
12.635	6	I1223 I161
12.635	6	I18 I285
12.635	6	I285 I807
12.635	6	I1223 I285
12.635	6	I813 I899
12.635	6	I285 I799
12.635	6	I1080 I813
12.635	6	I1223 I813
12.635	6	I161 I807
12.635	6	I285 I813
12.635	6	I18 I813
12.635	6	I161 I18
12.632	5	I1041 I971
12.617	7	I454 I52
12.592	7	I1034 I922
12.592	7	I1034 I122
12.592	7	I122 I922
12.565	7	I114 I482
12.540	7	I1227 I495
12.540	7	I1227 I410
12.540	7	I410 I495
12.526	6	1933 2807
12.495	5	I1227 I911
12.460	5	1483 I454
12.444	7	I146 I897
12.444	7	I159 I824
12.444	7	I146 I159
12.444	7	I235 I993
12.444	7	I824 I993
12.444	7	I1241 I897
12.444	7	I235 I897
12.444	7	I235 I824
12.444	7	I146 I993
12.444	7	I754 I993
12.444	7	I146 I824
12.444	7	I1241 I993
12.444	7	I824 I897
12.444	7	I146 I235
12.444	7	I146 I754
12.444	7	I754 I824
12.444	7	I235 I754
12.444	7	I159 I235
12.444	7	I897 I993
12.444	7	I1241 I235
12.444	7	I159 I993
12.444	7	I1241 I824
12.444	7	I1241 I754
12.444	7	I159 I754
12.444	7	I1241 I146
12.444	7	I754 I897
12.444	7	I159 I897
12.444	7	I1241 I159
12.405	6	I136 I988
12.405	6	I541 I988
12.405	6	I481 I988
12.365	5	I1284 I566
12.353	6	I1016 I984
12.353	6	I383 I984
12.353	6	I1016 I948
12.353	6	I383 I948
12.328	6	I165 I746
12.328	6	I684 I746
12.328	6	I417 I746
12.279	5	I282 I833
12.279	5	I282 I712
12.279	5	I282 I953
12.279	5	I282 I620
12.279	5	I282 I300
12.278	5	I784 I926
12.221	6	1865 I887
12.221	6	1865 I1051
12.221	6	1865 I559
12.218	5	I300 I89
12.218	5	I712 I89
12.218	5	I620 I89
12.218	5	I89 I953
12.218	5	I833 I89
12.217	6	I1170 I135
12.217	6	I1161 I1170
12.217	6	I1031 I1041
12.217	6	I1023 I1031
12.217	6	I1031 I1161
12.217	6	I1041 I1170
12.217	6	I1031 I135
12.217	6	I1023 I1170
12.195	5	I691 I851
12.187	5	I310 I87
12.177	6	I161 I240
12.177	6	I161 I780
12.177	6	I285 I541
12.177	6	I240 I481
12.177	6	I161 I481
12.177	6	I136 I780
12.177	6	I161 I31
12.177	6	I136 I240
12.177	6	I240 I31
12.177	6	I481 I780
12.177	6	I240 I285
12.177	6	I285 I780
12.177	6	I136 I31
12.177	6	I161 I541
12.177	6	I31 I541
12.177	6	I541 I780
12.177	6	I285 I31
12.177	6	I285 I481
12.177	6	I240 I541
12.177	6	I31 I481
12.177	6	I136 I161
12.177	6	I136 I285
12.177	6	I31 I780
12.167	6	1777 I1188
12.167	6	1777 I1200
12.167	6	1777 I131
12.167	6	1777 I929
12.167	6	1777 I367
12.167	6	1777 I1124
12.156	6	I1161 I597
12.156	6	I1161 I182
12.156	6	I1041 I182
12.156	6	I1023 I597
12.156	6	I135 I560
12.156	6	I1041 I424
12.156	6	I1023 I424
12.156	6	I135 I424
12.156	6	I1041 I560
12.156	6	I1023 I182
12.156	6	I135 I597
12.156	6	I1161 I424
12.156	6	I135 I182
12.156	6	I1041 I597
12.156	6	I1161 I560
12.151	6	I366 I541
12.151	6	I136 I366
12.151	6	I366 I481
12.126	6	I1159 I780
12.126	6	I240 I363
12.126	6	I240 I577
12.126	6	I577 I780
12.126	6	I1159 I240
12.126	6	I363 I780
12.125	5	I265 I32
12.125	6	I1250 I684
12.125	6	I165 I984
12.125	6	I1250 I948
12.125	6	I417 I984
12.125	6	I1250 I984
12.125	6	I165 I948
12.125	6	I684 I948
12.125	6	I684 I984
12.125	6	I1250 I417
12.125	6	I417 I948
12.125	6	I1250 I165
12.099	6	I1051 I948
12.099	6	I559 I948
12.099	6	I559 I984
12.099	6	I1051 I984
12.099	6	I887 I948
12.099	6	I887 I984
12.078	6	I1031 I409
12.078	6	I1170 I409
12.077	6	I1142 I31
12.077	6	I1191 I31
12.057	6	I1170 I604
12.057	6	I1170 I812
12.057	6	I1031 I115
12.057	6	I1170 I975
12.057	6	I1031 I604
12.057	6	I1170 I626
12.057	6	I1031 I626
12.057	6	I1031 I975
12.057	6	I115 I1170
12.050	5	I34 I379
12.003	6	2756 I244
12.003	6	I1284 I835
12.003	6	I497 I658
12.003	6	I244 I497
12.003	6	I658 I835
12.003	6	2756 I658
12.003	6	2756 I1284
12.003	6	I244 I835
12.003	6	I1284 I497
11.997	5	2756 I859
11.978	6	I1250 I613
11.978	6	I1250 I722
11.960	6	I746 I947
11.959	5	I846 I975
11.959	5	I1214 I244
11.959	5	I107 I497
11.950	5	I580 I784
11.928	6	I626 I921
11.928	6	I921 I975
11.928	6	I812 I921
11.928	6	I115 I691
11.928	6	I604 I921
11.928	6	I691 I975
11.928	6	I115 I921
11.928	6	I1068 I975
11.928	6	I1068 I604
11.928	6	I604 I691
11.928	6	I691 I812
11.928	6	I1068 I115
11.928	6	I626 I691
11.928	6	I1068 I626
11.928	6	I1068 I812
11.926	6	I750 I999
11.926	6	I337 I750
11.919	6	I560 I580
11.919	6	I182 I580
11.919	6	I1115 I560
11.919	6	I1115 I182
11.919	6	I424 I580
11.919	6	I1115 I597
11.919	6	I1115 I424
11.919	6	I580 I597
11.894	5	1933 2817
11.877	6	I1037 I310
11.867	5	I100 I805
11.842	5	1933 I834
11.819	5	I324 I941
11.784	6	I1209 I422
11.784	6	I100 I1126
11.784	6	I359 I834
11.784	6	I312 I359
11.784	6	I359 I422
11.784	6	I1209 I400
11.784	6	I100 I422
11.784	6	I422 I829
11.784	6	I100 I537
11.784	6	I1209 I312
11.784	6	I1126 I1209
11.784	6	I1209 I537
11.784	6	I829 I834
11.784	6	I359 I400
11.784	6	I1209 I834
11.784	6	I312 I829
11.784	6	I100 I400
11.784	6	I1126 I829
11.784	6	I400 I829
11.784	6	I359 I537
11.784	6	I537 I829
11.784	6	I100 I312
11.784	6	I100 I834
11.784	6	I1126 I359
11.783	6	I32 I366
11.759	6	I580 I921
11.759	6	I580 I691
11.759	6	I1068 I1115
11.759	6	I1115 I921
11.759	6	I1068 I580
11.759	6	I1115 I691
11.752	5	I383 I988
11.752	5	I1016 I988
11.750	6	I13 I769
11.750	6	I720 I769
11.750	6	I769 I960
11.750	6	I13 I416
11.750	6	I325 I416
11.750	6	I325 I769
11.750	6	I416 I720
11.747	6	I402 I749
11.747	6	I749 I971
11.730	6	I1051 I859
11.730	6	I859 I887
11.730	6	I559 I859
11.672	5	2756 I523
11.610	6	I1004 I613
11.610	6	I1004 I722
11.610	6	I722 I850
11.610	6	I613 I850
11.598	6	I750 I784
11.596	6	I422 I484
11.596	6	I400 I484
11.596	6	I1126 I484
11.596	6	I312 I484
11.596	6	I484 I834
11.596	6	I484 I537
11.547	6	I342 I537
11.547	6	I312 I342
11.547	6	I1141 I537
11.547	6	I342 I834
11.547	6	I1141 I400
11.547	6	I1141 I312
11.547	6	I1141 I342
11.547	6	I1141 I834
11.547	6	I1126 I342
11.547	6	I342 I400
11.547	6	I342 I422
11.547	6	I1126 I1141
11.547	6	I1141 I422
11.520	5	I1002 I187
11.477	5	1483 2826
11.477	5	2823 2826
11.476	6	1933 I922
11.476	6	1933 I122
11.476	6	1933 I1034
11.452	6	I1041 I944
11.452	6	I1023 I944
11.452	6	I135 I944
11.452	6	I1161 I944
11.438	6	I1284 I301
11.438	6	I1056 I244
11.438	6	I658 I932
11.438	6	I1056 I658
11.438	6	I244 I301
11.438	6	I1284 I756
11.438	6	I244 I756
11.438	6	I244 I932
11.438	6	I1056 I1284
11.438	6	I658 I756
11.438	6	I301 I658
11.438	6	I1284 I932
11.431	6	I1041 I13
11.431	6	I1023 I960
11.431	6	I1041 I960
11.431	6	I1161 I325
11.431	6	I1161 I720
11.431	6	I1023 I720
11.431	6	I13 I135
11.431	6	I1041 I325
11.431	6	I1161 I960
11.431	6	I135 I720
11.431	6	I1161 I13
11.431	6	I135 I960
11.431	6	I1041 I720
11.431	6	I135 I325
11.431	6	I1023 I13
11.431	6	I1023 I325
11.427	6	2094 2807
11.418	5	I1080 I379
11.418	5	I379 I899
11.418	5	I953 I988
11.418	5	I833 I988
11.418	5	I1223 I379
11.418	5	I620 I988
11.418	5	I300 I988
11.418	5	I712 I988
11.418	5	I379 I799
11.418	5	I18 I379
11.418	5	I1067 I379
11.418	5	I379 I807
11.413	5	I1209 I156
11.413	5	I1188 I156
11.412	6	I402 I827
11.412	6	I827 I971
11.404	6	I409 I944
11.395	6	I1037 I750
11.394	5	I28 I975
11.391	6	I1179 I324
11.379	6	I1002 I1124
11.379	6	I1188 I85
11.379	6	I1124 I1190
11.379	6	I1124 I85
11.379	6	I1124 I33
11.379	6	I1190 I131
11.379	6	I33 I367
11.379	6	I1002 I1188
11.379	6	I1002 I367
11.379	6	I1190 I1200
11.379	6	I1190 I929
11.379	6	I131 I85
11.379	6	I131 I289
11.379	6	I929 I994
11.379	6	I1200 I994
11.379	6	I1200 I33
11.379	6	I1200 I289
11.379	6	I1188 I33
11.379	6	I1188 I289
11.379	6	I289 I929
11.379	6	I367 I994
11.379	6	I367 I85
11.379	6	I85 I929
11.379	6	I1124 I289
11.379	6	I1002 I131
11.379	6	I131 I33
11.379	6	I1188 I994
11.379	6	I1190 I367
11.379	6	I1188 I1190
11.379	6	I1002 I1200
11.379	6	I1200 I85
11.379	6	I33 I929
11.379	6	I1124 I994
11.379	6	I1002 I929
11.379	6	I131 I994
11.379	6	I289 I367
11.369	6	I1112 I364
11.369	6	2477 I364
11.366	5	I282 I383
11.366	5	I1016 I282
11.349	5	2826 2910
11.340	6	I1023 I87
11.340	6	I1041 I87
11.340	6	I135 I87
11.340	6	I1161 I87
11.298	6	I47 I947
11.273	6	I573 I827
11.235	5	1865 2250
11.228	5	1077 1933
11.227	5	2662 2807
11.225	6	I107 I812
11.225	6	I107 I975
11.225	6	I107 I115
11.225	6	I107 I604
11.225	6	I107 I626
11.203	6	I1179 I999
11.203	6	I1179 I337
11.193	5	I484 I722
11.188	6	I438 I47
11.179	5	2807 2910
11.170	5	I207 I383
11.170	5	I1016 I207
11.164	6	I439 I573
11.154	6	I1179 I784
11.154	6	I310 I560
11.154	6	I182 I310
11.154	6	I310 I597
11.154	6	I310 I424
11.139	6	I363 I999
11.139	6	I337 I363
11.139	6	I577 I999
11.139	6	I1159 I999
11.139	6	I337 I577
11.139	6	I1159 I337
11.134	5	I165 I285
11.134	5	I285 I684
11.134	5	I161 I417
11.134	5	I285 I417
11.134	5	I161 I165
11.134	5	I161 I684
11.132	6	I182 I416
11.132	6	I416 I560
11.132	6	I424 I769
11.132	6	I416 I597
11.132	6	I597 I769
11.132	6	I416 I424
11.132	6	I560 I769
11.132	6	I182 I769
11.116	5	I240 I42
11.116	5	I42 I780
11.115	5	1022 2662
11.112	6	I626 I827
11.112	6	I827 I975
11.112	6	I1284 I604
11.112	6	I1284 I626
11.112	6	I1284 I827
11.112	6	I604 I658
11.112	6	I115 I658
11.112	6	I658 I827
11.112	6	I244 I827
11.112	6	I604 I827
11.112	6	I244 I975
11.112	6	I244 I812
11.112	6	I658 I975
11.112	6	I1284 I812
11.112	6	I1284 I975
11.112	6	I115 I827
11.112	6	I244 I626
11.112	6	I115 I244
11.112	6	I812 I827
11.112	6	I244 I604
11.112	6	I658 I812
11.112	6	I626 I658
11.112	6	I115 I1284
11.107	5	I523 I859
11.095	6	I1220 I805
11.095	6	I805 I926
11.095	6	1646 I805
11.095	6	I1218 I805
11.091	6	I1142 I310
11.091	6	I1191 I310
11.071	4	2823 I1159
11.069	6	I1278 I381
11.069	6	I855 I934
11.069	6	I1214 I1226
11.069	6	I1049 I1278
11.069	6	I566 I951
11.069	6	I381 I855
11.069	6	I566 I855
11.069	6	I755 I855
11.069	6	I160 I390
11.069	6	I755 I951
11.069	6	I101 I763
11.069	6	I101 I1049
11.069	6	I934 I951
11.069	6	I1214 I390
11.069	6	I846 I951
11.069	6	I262 I566
11.069	6	I1278 I627
11.069	6	I627 I951
11.069	6	I262 I790
11.069	6	I390 I627
11.069	6	I641 I855
11.069	6	I1278 I641
11.069	6	I1226 I187
11.069	6	I1226 I627
11.069	6	I101 I566
11.069	6	I1202 I390
11.069	6	I215 I855
11.069	6	I187 I951
11.069	6	I846 I855
11.069	6	I763 I855
11.069	6	I381 I390
11.069	6	I215 I262
11.069	6	I101 I755
11.069	6	I1214 I951
11.069	6	I627 I855
11.069	6	I262 I381
11.069	6	I1214 I262
11.069	6	I160 I262
11.069	6	I187 I855
11.069	6	I390 I846
11.069	6	I1278 I934
11.069	6	I215 I951
11.069	6	I1214 I855
11.069	6	I1226 I381
11.069	6	I262 I846
11.069	6	I390 I790
11.069	6	I390 I755
11.069	6	I1202 I262
11.069	6	I101 I160
11.069	6	I390 I641
11.069	6	I1202 I1278
11.069	6	I1278 I846
11.069	6	I262 I763
11.069	6	I790 I951
11.069	6	I1049 I951
11.069	6	I101 I846
11.069	6	I1278 I763
11.069	6	I641 I951
11.069	6	I101 I1214
11.069	6	I1049 I390
11.069	6	I1049 I855
11.069	6	I215 I390
11.069	6	I1214 I1278
11.069	6	I1226 I566
11.069	6	I1226 I215
11.069	6	I1278 I160
11.069	6	I262 I934
11.069	6	I1226 I763
11.069	6	I1226 I846
11.069	6	I1278 I187
11.069	6	I763 I951
11.069	6	I101 I934
11.069	6	I1226 I755
11.069	6	I101 I641
11.069	6	I160 I951
11.069	6	I101 I627
11.069	6	I1278 I215
11.069	6	I101 I1202
11.069	6	I1226 I790
11.069	6	I1202 I951
11.069	6	I1202 I855
11.069	6	I1226 I160
11.069	6	I1278 I566
11.069	6	I262 I641
11.069	6	I381 I951
11.069	6	I101 I381
11.069	6	I1049 I1226
11.069	6	I390 I934
11.069	6	I390 I763
11.069	6	I1278 I790
11.069	6	I101 I790
11.069	6	I262 I627
11.069	6	I187 I262
11.069	6	I187 I390
11.069	6	I1278 I755
11.069	6	I262 I755
11.069	6	I1226 I641
11.069	6	I101 I187
11.069	6	I160 I855
11.069	6	I790 I855
11.069	6	I1049 I262
11.069	6	I1226 I934
11.069	6	I1202 I1226
11.069	6	I390 I566
11.069	6	I101 I215
11.068	6	I756 I913
11.068	6	I809 I932
11.068	6	I265 I859
11.068	6	I265 I301
11.068	6	I156 I301
11.068	6	I301 I809
11.068	6	I1056 I809
11.068	6	I265 I756
11.068	6	I156 I932
11.068	6	I156 I756
11.068	6	I1056 I913
11.068	6	I913 I932
11.068	6	I756 I859
11.068	6	I265 I932
11.068	6	I859 I913
11.068	6	I301 I913
11.068	6	I859 I932
11.068	6	I156 I859
11.068	6	I1056 I859
11.068	6	I809 I859
11.068	6	I1056 I265
11.068	6	I1056 I156
11.068	6	I756 I809
11.068	6	I301 I859
11.067	5	I31 I883
11.059	6	I100 I367
11.059	6	I100 I131
11.059	6	I100 I1124
11.059	6	I131 I359
11.059	6	I1124 I1209
11.059	6	I1209 I131
11.059	6	I1209 I929
11.059	6	I1200 I1209
11.059	6	I100 I1200
11.059	6	I100 I1188
11.059	6	I359 I367
11.059	6	I1188 I359
11.059	6	I367 I829
11.059	6	I1188 I829
11.059	6	I131 I829
11.059	6	I1200 I359
11.059	6	I100 I929
11.059	6	I1124 I829
11.059	6	I1124 I359
11.059	6	I1200 I829
11.059	6	I1209 I367
11.059	6	I829 I929
11.059	6	I359 I929
11.054	4	I984 I999
11.043	6	I38 I411
11.043	6	I402 I411
11.043	6	I1015 I402
11.043	6	I28 I73
11.043	6	I402 I587
11.043	6	I28 I402
11.043	6	I169 I73
11.043	6	I28 I38
11.043	6	I1015 I411
11.043	6	I169 I971
11.043	6	I38 I971
11.043	6	I1015 I28
11.043	6	I411 I73
11.043	6	I411 I971
11.043	6	I169 I402
11.043	6	I73 I971
11.043	6	I38 I402
11.043	6	I1015 I169
11.043	6	I38 I587
11.043	6	I28 I971
11.043	6	I169 I38
11.043	6	I1015 I587
11.043	6	I1015 I971
11.043	6	I402 I73
11.043	6	I587 I971
11.043	6	I587 I73
11.040	5	2662 I1041
11.040	5	2662 I135
11.040	5	2662 I1161
11.040	5	2662 I1023
11.036	5	I722 I913
11.036	5	I114 I947
11.029	5	1483 2817
11.029	5	2817 2823
11.029	5	1777 2817
11.029	5	I300 I813
11.029	5	I1067 I1166
11.029	5	I1166 I813
11.029	5	I161 I300
11.029	5	I161 I712
11.029	5	I285 I300
11.029	5	I285 I620
11.029	5	I813 I833
11.029	5	I1166 I1223
11.029	5	I1166 I799
11.029	5	I712 I813
11.029	5	I161 I833
11.029	5	I1166 I807
11.029	5	I1080 I1166
11.029	5	I285 I712
11.029	5	I161 I953
11.029	5	I285 I833
11.029	5	I285 I953
11.029	5	I1166 I18
11.029	5	I1166 I899
11.029	5	I813 I953
11.029	5	I620 I813
11.029	5	I161 I620
11.018	4	1865 I1006
11.000	6	I310 I484
11.000	6	I310 I337
11.000	6	I337 I484
11.000	6	I484 I999
11.000	6	I310 I999
11.000	6	I364 I438
11.000	6	I438 I746
11.000	6	I364 I746
10.986	6	1646 I1034
10.986	6	I922 I926
10.986	6	I122 I926
10.986	6	1646 I922
10.986	6	I1220 I922
10.986	6	I1034 I926
10.986	6	I1034 I1220
10.986	6	I122 I1220
10.986	6	1646 I122
10.986	6	I1218 I122
10.986	6	I1034 I1218
10.986	6	I1218 I922
10.983	5	1865 I948
10.983	5	1865 I984
10.976	5	I1093 I883
10.976	5	I1093 I42
10.976	5	I282 I417
10.976	5	I282 I684
10.976	5	I165 I282
10.959	6	I114 I265
10.959	6	I114 I809
10.959	6	I156 I482
10.959	6	I114 I156
10.959	6	I265 I482
10.959	6	I482 I809
10.959	6	I114 I913
10.959	6	I482 I913
10.949	4	2744 I481
10.948	6	I850 I941
10.948	6	I1257 I850
10.948	6	I1004 I941
10.948	6	I1006 I850
10.948	6	I610 I850
10.948	6	I1004 I1257
10.948	6	I1004 I71
10.948	6	I1004 I509
10.948	6	I1004 I610
10.948	6	I1004 I1006
10.948	6	I509 I850
10.948	6	I850 I958
10.948	6	I1004 I958
10.948	6	I71 I850
10.934	6	I13 I805
10.934	6	I805 I960
10.934	6	I325 I805
10.934	6	I720 I805
10.933	6	I495 I73
10.933	6	I1227 I38
10.933	6	I1015 I410
10.933	6	I1227 I73
10.933	6	I410 I73
10.933	6	I1015 I1227
10.933	6	I38 I410
10.933	6	I38 I495
10.933	6	I1015 I495
10.928	5	2907 2910
10.928	5	1077 2250
10.928	5	1077 2910
10.928	5	2250 2907
10.925	5	I42 I999
10.925	5	I337 I42
10.920	5	1933 2823
10.920	5	1483 1933
10.920	5	1777 1933
10.920	5	1777 2807
10.904	5	I541 I984
10.904	5	I541 I948
10.904	5	I136 I948
10.904	5	I1093 I948
10.904	5	I481 I984
10.904	5	I481 I948
10.904	5	I1093 I984
10.904	5	I136 I984
10.903	4	I1250 I89
10.896	4	I948 I958
10.889	4	I122 I169
10.887	4	I32 I34
10.882	6	I402 I932
10.882	6	I756 I971
10.882	6	I402 I756
10.882	6	I301 I402
10.882	6	I932 I971
10.882	6	I1056 I402
10.882	6	I1056 I971
10.882	6	I301 I971
10.876	5	I310 I883
10.840	6	I587 I850
10.840	6	I1004 I28
10.840	6	I1004 I587
10.840	6	I587 I947
10.840	6	I859 I947
10.840	6	I411 I859
10.840	6	I169 I859
10.840	6	I1004 I947
10.840	6	I1004 I411
10.840	6	I850 I859
10.840	6	I169 I947
10.840	6	I587 I859
10.840	6	I1004 I169
10.840	6	I169 I850
10.840	6	I850 I947
10.840	6	I28 I947
10.840	6	I28 I850
10.840	6	I411 I850
10.840	6	I28 I859
10.840	6	I1004 I859
10.840	6	I411 I947
10.838	6	I146 I509
10.838	6	I754 I941
10.838	6	I509 I993
10.838	6	I754 I958
10.838	6	I71 I824
10.838	6	I941 I993
10.838	6	I1006 I1241
10.838	6	I1257 I146
10.838	6	I71 I897
10.838	6	I610 I754
10.838	6	I1257 I754
10.838	6	I824 I941
10.838	6	I159 I610
10.838	6	I146 I958
10.838	6	I235 I958
10.838	6	I1006 I235
10.838	6	I1241 I71
10.838	6	I1241 I958
10.838	6	I610 I993
10.838	6	I1257 I993
10.838	6	I159 I958
10.838	6	I509 I754
10.838	6	I71 I993
10.838	6	I509 I824
10.838	6	I146 I71
10.838	6	I1006 I159
10.838	6	I235 I71
10.838	6	I159 I941
10.838	6	I1241 I941
10.838	6	I610 I824
10.838	6	I1241 I509
10.838	6	I1257 I159
10.838	6	I235 I509
10.838	6	I824 I958
10.838	6	I1241 I1257
10.838	6	I897 I941
10.838	6	I71 I754
10.838	6	I1006 I754
10.838	6	I235 I610
10.838	6	I159 I509
10.838	6	I897 I958
10.838	6	I1241 I610
10.838	6	I610 I897
10.838	6	I146 I610
10.838	6	I235 I941
10.838	6	I1006 I824
10.838	6	I1006 I146
10.838	6	I1006 I993
10.838	6	I958 I993
10.838	6	I1006 I897
10.838	6	I1257 I235
10.838	6	I159 I71
10.838	6	I146 I941
10.838	6	I1257 I897
10.838	6	I509 I897
10.838	6	I1257 I824
10.823	6	I366 I454
10.823	6	I366 I52
10.819	4	I1112 I807
10.819	4	I1080 I1112
10.814	6	2756 I1068
10.814	6	I691 I835
10.814	6	I1068 I497
10.814	6	2756 I1112
10.814	6	2477 2756
10.814	6	2477 I835
10.814	6	2756 I691
10.814	6	2477 I497
10.814	6	2477 I921
10.814	6	I835 I921
10.814	6	I497 I691
10.814	6	2477 I691
10.814	6	I1112 I921
10.814	6	I1068 I835
10.814	6	I497 I921
10.814	6	I1068 I1112
10.814	6	2477 I1068
10.814	6	I1112 I497
10.814	6	2756 I921
10.814	6	I1112 I835
10.814	6	I1112 I691
10.803	5	2662 I1115
10.803	5	2662 I580
10.800	5	I89 I988
10.799	5	I379 I481
10.799	5	I136 I379
10.799	5	I379 I541
10.797	6	I122 I363
10.797	6	I363 I922
10.797	6	I1034 I577
10.797	6	I1034 I911
10.797	6	I1159 I911
10.797	6	I122 I577
10.797	6	I1034 I1159
10.797	6	I1034 I363
10.797	6	I1159 I922
10.797	6	I577 I911
10.797	6	I122 I911
10.797	6	I363 I911
10.797	6	I911 I922
10.797	6	I577 I922
10.797	6	I1159 I122
10.770	6	I482 I887
10.770	6	I114 I887
10.770	6	I482 I559
10.770	6	I1051 I114
10.770	6	I114 I559
10.770	6	I1051 I482
10.763	6	I1227 I784
10.763	6	I495 I784
10.763	6	I410 I784
10.761	6	I1190 I422
10.761	6	I312 I994
10.761	6	I1190 I834
10.761	6	I33 I400
10.761	6	I422 I85
10.761	6	I1002 I422
10.761	6	I312 I85
10.761	6	I289 I834
10.761	6	I834 I85
10.761	6	I1002 I537
10.761	6	I33 I422
10.761	6	I289 I400
10.761	6	I1126 I994
10.761	6	I1190 I312
10.761	6	I1002 I312
10.761	6	I422 I994
10.761	6	I33 I537
10.761	6	I1002 I1126
10.761	6	I1126 I85
10.761	6	I1126 I33
10.761	6	I1190 I400
10.761	6	I33 I834
10.761	6	I400 I85
10.761	6	I1190 I537
10.761	6	I1126 I1190
10.761	6	I400 I994
10.761	6	I289 I312
10.761	6	I289 I537
10.761	6	I537 I85
10.761	6	I834 I994
10.761	6	I1002 I400
10.761	6	I312 I33
10.761	6	I537 I994
10.761	6	I1002 I834
10.761	6	I289 I422
10.748	6	I1191 I769
10.748	6	2094 I1142
10.748	6	I1142 I769
10.748	6	2094 I416
10.748	6	I1142 I416
10.748	6	2094 I769
10.748	6	2094 I1191
10.748	6	I1191 I416
10.747	5	I34 I948
10.747	5	I34 I984
10.745	6	I495 I749
10.745	6	I1227 I749
10.745	6	I410 I749
10.731	5	1022 1933
10.731	5	1022 2807
10.722	5	I165 I947
10.722	5	I417 I947
10.722	5	I684 I947
10.703	4	1777 I47
10.701	5	I812 I947
10.666	6	I1218 I324
10.666	6	I1220 I324
10.666	6	I324 I926
10.666	6	1646 I324
10.659	4	I1166 I859
10.649	6	I722 I897
10.649	6	I722 I754
10.649	6	I146 I722
10.649	6	I159 I613
10.649	6	I722 I824
10.649	6	I613 I754
10.649	6	I722 I993
10.649	6	I613 I824
10.649	6	I613 I993
10.649	6	I235 I613
10.649	6	I1241 I613
10.649	6	I159 I722
10.649	6	I1241 I722
10.649	6	I235 I722
10.649	6	I613 I897
10.649	4	I1250 I577
10.641	5	2817 I577
10.641	5	2817 I1159
10.641	5	2817 I363
10.624	6	I1141 I784
10.617	5	2907 I851
10.614	5	1865 I859
10.599	6	I1015 I573
10.599	6	I38 I573
10.599	6	I573 I73
10.594	6	I1159 I1191
10.594	6	I1142 I363
10.594	6	I1191 I577
10.594	6	I1142 I1159
10.594	6	I1191 I366
10.594	6	I363 I366
10.594	6	I1191 I363
10.594	6	I1142 I577
10.594	6	I1159 I366
10.594	6	I366 I577
10.594	6	I1142 I366
10.592	5	I641 I913
10.584	6	I364 I749
10.571	5	I1166 I240
10.571	5	I1166 I780
10.571	5	I1166 I481
10.571	5	I1166 I31
10.571	5	I1166 I541
10.571	5	I1166 I136
10.545	5	I32 I481
10.545	5	I136 I32
10.545	5	I32 I541
10.542	6	I613 I887
10.542	6	I559 I722
10.542	6	I1051 I613
10.542	6	I746 I887
10.542	6	I1051 I722
10.542	6	I1051 I746
10.542	6	I613 I746
10.542	6	I722 I887
10.542	6	I559 I746
10.542	6	I722 I746
10.542	6	I559 I613
10.526	6	I359 I944
10.526	6	I1209 I324
10.526	6	I324 I359
10.526	6	I324 I944
10.526	6	I324 I829
10.526	6	I100 I944
10.526	6	I100 I324
10.526	6	I1209 I944
10.526	6	I829 I944
10.504	6	I610 I855
10.504	6	I71 I855
10.504	6	I1278 I71
10.504	6	I1006 I262
10.504	6	I1257 I262
10.504	6	I610 I951
10.504	6	I951 I958
10.504	6	I1006 I951
10.504	6	I1257 I951
10.504	6	I1226 I958
10.504	6	I262 I958
10.504	6	I1226 I610
10.504	6	I390 I941
10.504	6	I1226 I941
10.504	6	I1226 I71
10.504	6	I390 I71
10.504	6	I1278 I941
10.504	6	I941 I951
10.504	6	I262 I941
10.504	6	I1257 I855
10.504	6	I1006 I101
10.504	6	I1278 I958
10.504	6	I390 I509
10.504	6	I390 I958
10.504	6	I101 I941
10.504	6	I101 I1257
10.504	6	I1226 I509
10.504	6	I101 I958
10.504	6	I262 I509
10.504	6	I509 I855
10.504	6	I101 I610
10.504	6	I855 I941
10.504	6	I1278 I509
10.504	6	I1257 I1278
10.504	6	I1006 I1278
10.504	6	I1278 I610
10.504	6	I1226 I1257
10.504	6	I101 I509
10.504	6	I262 I71
10.504	6	I262 I610
10.504	6	I390 I610
10.504	6	I71 I951
10.504	6	I855 I958
10.504	6	I1006 I390
10.504	6	I1257 I390
10.504	6	I101 I71
10.504	6	I1006 I855
10.504	6	I1006 I1226
10.504	6	I509 I951
10.492	5	I859 I984
10.492	5	I859 I948
10.422	5	I114 I994
10.422	5	2094 I114
10.411	5	I161 I89
10.411	5	I813 I89
10.411	5	I285 I89
10.393	6	I1066 I454
10.393	6	I1066 I52
10.375	4	I282 I807
10.375	4	I1067 I282
10.375	4	I282 I899
10.375	4	I18 I282
10.375	4	I1080 I282
10.375	4	I1223 I282
10.375	4	I282 I799
10.375	4	I282 I89
10.372	5	I1250 I850
10.372	5	I1004 I1250
10.368	6	I1179 I922
10.368	6	I1179 I122
10.368	6	I1034 I1179
10.331	4	I285 I424
10.313	5	I1031 I560
10.313	5	I1031 I424
10.313	5	I1041 I580
10.313	5	I1170 I560
10.313	5	I1115 I1161
10.313	5	I1115 I135
10.313	5	I1023 I580
10.313	5	I1023 I1115
10.313	5	I135 I580
10.313	5	I1041 I1115
10.313	5	I1161 I580
10.313	5	I1031 I597
10.313	5	I1170 I182
10.313	5	I1170 I597
10.313	5	I1170 I424
10.313	5	I1031 I182
10.301	6	I1227 I439
10.301	6	I410 I439
10.301	6	I439 I495
10.299	6	I262 I573
10.299	6	I523 I855
10.299	6	I1226 I523
10.299	6	I523 I951
10.299	6	I390 I523
10.299	6	I262 I523
10.299	6	I1278 I573
10.299	6	I1226 I573
10.299	6	I390 I573
10.299	6	I573 I951
10.299	6	I101 I523
10.299	6	I523 I573
10.299	6	I101 I573
10.299	6	I573 I855
10.299	6	I1278 I523
10.297	4	1483 I101
10.263	5	I324 I42
10.263	5	1777 I85
10.263	5	1777 I994
10.263	5	1777 I33
10.263	5	1777 I1190
10.263	5	1777 I289
10.263	5	1777 I1002
10.255	4	I1220 I988
10.251	5	I1166 I42
10.251	5	I1166 I883
10.228	6	I1066 I537
10.228	6	I1179 I834
10.228	6	I1066 I1126
10.228	6	I1179 I537
10.228	6	I1179 I422
10.228	6	I1179 I312
10.228	6	I1066 I400
10.228	6	I1066 I422
10.228	6	I1126 I1179
10.228	6	I1066 I834
10.228	6	I1066 I312
10.228	6	I1066 I1179
10.228	6	I1179 I400
10.214	5	I1023 I883
10.214	5	I135 I883
10.214	5	I883 I944
10.214	5	I1041 I883
10.214	5	I1161 I883
10.206	6	I755 I824
10.206	6	I1202 I824
10.206	6	I1241 I846
10.206	6	I159 I160
10.206	6	I1049 I1241
10.206	6	I159 I934
10.206	6	I215 I824
10.206	6	I790 I993
10.206	6	I1241 I641
10.206	6	I215 I754
10.206	6	I159 I846
10.206	6	I159 I627
10.206	6	I1241 I566
10.206	6	I934 I993
10.206	6	I187 I824
10.206	6	I754 I763
10.206	6	I1241 I187
10.206	6	I235 I763
10.206	6	I566 I993
10.206	6	I846 I993
10.206	6	I755 I993
10.206	6	I381 I897
10.206	6	I1049 I235
10.206	6	I160 I993
10.206	6	I1202 I159
10.206	6	I790 I897
10.206	6	I146 I641
10.206	6	I824 I934
10.206	6	I1214 I897
10.206	6	I187 I993
10.206	6	I1214 I146
10.206	6	I187 I235
10.206	6	I1241 I790
10.206	6	I235 I627
10.206	6	I755 I897
10.206	6	I187 I897
10.206	6	I1049 I993
10.206	6	I159 I641
10.206	6	I160 I824
10.206	6	I1241 I381
10.206	6	I641 I754
10.206	6	I1214 I993
10.206	6	I1049 I754
10.206	6	I627 I824
10.206	6	I641 I897
10.206	6	I641 I824
10.206	6	I1241 I934
10.206	6	I381 I754
10.206	6	I146 I187
10.206	6	I627 I897
10.206	6	I1241 I215
10.206	6	I146 I627
10.206	6	I1049 I146
10.206	6	I754 I846
10.206	6	I1202 I146
10.206	6	I763 I824
10.206	6	I215 I235
10.206	6	I1214 I159
10.206	6	I146 I381
10.206	6	I641 I993
10.206	6	I159 I755
10.206	6	I235 I790
10.206	6	I566 I824
10.206	6	I146 I160
10.206	6	I763 I993
10.206	6	I1202 I897
10.206	6	I1241 I763
10.206	6	I763 I897
10.206	6	I1049 I824
10.206	6	I1202 I993
10.206	6	I381 I824
10.206	6	I146 I566
10.206	6	I187 I754
10.206	6	I897 I934
10.206	6	I160 I897
10.206	6	I215 I897
10.206	6	I159 I381
10.206	6	I235 I566
10.206	6	I146 I755
10.206	6	I1202 I754
10.206	6	I159 I215
10.206	6	I1214 I824
10.206	6	I1214 I754
10.206	6	I566 I897
10.206	6	I235 I846
10.206	6	I1202 I1241
10.206	6	I159 I187
10.206	6	I146 I934
10.206	6	I1202 I235
10.206	6	I754 I790
10.206	6	I1241 I755
10.206	6	I627 I754
10.206	6	I235 I381
10.206	6	I1241 I160
10.206	6	I754 I934
10.206	6	I159 I566
10.206	6	I235 I934
10.206	6	I790 I824
10.206	6	I159 I763
10.206	6	I381 I993
10.206	6	I824 I846
10.206	6	I1049 I159
10.206	6	I1214 I235
10.206	6	I754 I755
10.206	6	I566 I754
10.206	6	I1214 I1241
10.206	6	I235 I641
10.206	6	I627 I993
10.206	6	I146 I215
10.206	6	I846 I897
10.206	6	I1241 I627
10.206	6	I146 I790
10.206	6	I215 I993
10.206	6	I1049 I897
10.206	6	I146 I846
10.206	6	I160 I235
10.206	6	I159 I790
10.206	6	I235 I755
10.206	6	I146 I763
10.206	6	I160 I754
10.204	5	I1080 I911
10.204	5	I899 I911
10.204	5	I799 I911
10.204	5	I1067 I911
10.204	5	I807 I911
10.204	5	I911 I988
10.204	5	I1223 I911
10.204	5	I18 I911
10.203	4	I34 I495
10.181	5	I1093 I988
10.174	5	I409 I580
10.174	5	I1115 I409
10.152	5	I1031 I691
10.152	5	I1031 I1068
10.152	5	I1170 I691
10.152	5	I1115 I115
10.152	5	I580 I604
10.152	5	I115 I580
10.152	5	I1115 I812
10.152	5	I580 I812
10.152	5	I1068 I1170
10.152	5	I1115 I626
10.152	5	I1115 I604
10.152	5	I580 I626
10.152	5	I580 I975
10.152	5	I1170 I921
10.152	5	I1031 I921
10.152	5	I1115 I975
10.145	4	I34 I988
10.145	4	I1016 I379
10.145	4	I379 I383
10.121	6	I1188 I1218
10.121	6	2744 I1124
10.121	6	I1200 I926
10.121	6	I1188 I1220
10.121	6	1646 2744
10.121	6	2744 I926
10.121	6	1646 I1200
10.121	6	2744 I1200
10.121	6	2744 I929
10.121	6	I367 I926
10.121	6	1646 I929
10.121	6	I1220 I929
10.121	6	I131 I926
10.121	6	2744 I367
10.121	6	2744 I1220
10.121	6	I1218 I367
10.121	6	1646 I1188
10.121	6	I1218 I131
10.121	6	2744 I131
10.121	6	1646 I367
10.121	6	I1200 I1218
10.121	6	2744 I1188
10.121	6	I926 I929
10.121	6	I1124 I926
10.121	6	I1220 I367
10.121	6	I1124 I1218
10.121	6	I1200 I1220
10.121	6	1646 I1124
10.121	6	2744 I1218
10.121	6	I1124 I1220
10.121	6	I1188 I926
10.121	6	I1220 I131
10.121	6	I1218 I929
10.121	6	1646 I131
10.112	5	2744 I833
10.112	5	2744 I953
10.112	5	2744 I1166
10.112	5	2744 I620
10.112	5	2744 I712
10.112	5	2744 I300
10.068	6	I1257 I809
10.068	6	I156 I47
10.068	6	I1015 I47
10.068	6	I610 I913
10.068	6	I38 I941
10.068	6	I47 I509
10.068	6	I38 I71
10.068	6	I38 I610
10.068	6	I73 I958
10.068	6	I38 I47
10.068	6	I509 I73
10.068	6	I265 I71
10.068	6	I47 I913
10.068	6	I1015 I958
10.068	6	I47 I958
10.068	6	I1257 I156
10.068	6	I509 I809
10.068	6	I156 I610
10.068	6	I509 I913
10.068	6	I47 I73
10.068	6	I71 I913
10.068	6	I1015 I809
10.068	6	I1015 I509
10.068	6	I47 I610
10.068	6	I73 I941
10.068	6	I1015 I941
10.068	6	I47 I809
10.068	6	I47 I71
10.068	6	I156 I958
10.068	6	I71 I73
10.068	6	I156 I509
10.068	6	I1006 I809
10.068	6	I1015 I156
10.068	6	I1257 I265
10.068	6	I1015 I265
10.068	6	I1006 I913
10.068	6	I1006 I156
10.068	6	I809 I941
10.068	6	I265 I73
10.068	6	I156 I73
10.068	6	I809 I958
10.068	6	I265 I509
10.068	6	I913 I941
10.068	6	I1257 I38
10.068	6	I1015 I1257
10.068	6	I610 I809
10.068	6	I73 I809
10.068	6	I156 I38
10.068	6	I71 I809
10.068	6	I1257 I913
10.068	6	I265 I47
10.068	6	I156 I71
10.068	6	I1015 I913
10.068	6	I265 I958
10.068	6	I1015 I71
10.068	6	I38 I958
10.068	6	I1015 I610
10.068	6	I1006 I73
10.068	6	I38 I913
10.068	6	I1257 I47
10.068	6	I38 I509
10.068	6	I265 I610
10.068	6	I1006 I265
10.068	6	I38 I809
10.068	6	I265 I941
10.068	6	I1006 I38
10.068	6	I1257 I73
10.068	6	I610 I73
10.068	6	I265 I38
10.068	6	I913 I958
10.068	6	I156 I941
10.068	6	I1006 I1015
10.068	6	I47 I941
10.068	6	I1006 I47
10.068	6	I73 I913
10.060	5	I282 I47
10.060	5	I282 I947
10.038	5	1077 I1179
10.038	5	1077 I784
10.038	5	2662 I310
10.024	4	I409 I932
10.024	4	I509 I720
10.016	5	2662 I769
10.016	5	2662 I416
10.016	5	I1093 I89
10.003	5	2744 I813
10.001	6	I1214 I439
10.001	6	I439 I790
10.001	6	I381 I439
10.001	6	I1049 I439
10.001	6	I439 I846
10.001	6	I439 I755
10.001	6	I215 I439
10.001	6	I439 I627
10.001	6	I439 I566
10.001	6	I439 I934
10.001	6	I187 I439
10.001	6	I160 I439
10.001	6	I439 I763
10.001	6	I1202 I439
10.001	6	I439 I641
9.990	5	I1066 I1093
9.989	5	I359 I484
9.989	5	I484 I829
9.989	5	I1209 I484
9.989	5	I100 I484
9.979	5	2817 I926
9.979	5	2817 I1220
9.979	5	1646 2817
9.979	5	2817 I805
9.979	5	2817 I1218
9.953	5	I1093 I161
9.953	5	I1093 I240
9.953	5	I1093 I780
9.953	5	I1093 I285
9.953	5	I1093 I31
9.943	5	1777 I1209
9.943	5	1777 I829
9.943	5	1777 I359
9.943	5	1777 I100
9.941	5	I1141 I829
9.941	5	I342 I829
9.941	5	I342 I359
9.941	5	I100 I1141
9.941	5	I1209 I342
9.941	5	I1141 I359
9.941	5	I1141 I1209
9.941	5	I100 I342
9.931	5	1483 I13
9.931	5	2823 I13
9.931	5	1483 I960
9.931	5	1483 I720
9.931	5	1483 I325
9.931	5	2823 I720
9.931	5	2823 I325
9.931	5	2823 I960
9.929	5	I411 I750
9.929	5	I28 I750
9.929	5	I169 I750
9.929	5	I587 I750
9.927	5	I1093 I366
9.925	4	I577 I89
9.920	4	2826 I722
9.914	4	I1241 I929
9.914	4	I159 I944
9.909	5	I1166 I379
9.902	5	I780 I999
9.902	5	I240 I337
9.902	5	I240 I999
9.902	5	I337 I780
9.885	5	2250 2756
9.885	5	2250 I835
9.885	5	2250 I497
9.883	5	I32 I379
9.878	5	1077 I439
9.870	5	1933 I1218
9.870	5	1933 I926
9.870	5	1646 1933
9.870	5	1933 I1220
9.853	5	I31 I310
9.830	5	I34 I756
9.830	5	I301 I34
9.830	5	I34 I932
9.830	5	I34 I809
9.830	5	I1056 I34
9.830	5	I34 I859
9.830	5	I34 I913
9.830	5	I156 I34
9.823	6	I454 I922
9.823	6	I454 I994
9.823	6	I33 I922
9.823	6	I1034 I289
9.823	6	I1002 I52
9.823	6	2094 I454
9.823	6	I122 I994
9.823	6	I1034 I33
9.823	6	I122 I52
9.823	6	I1034 I994
9.823	6	2094 I1002
9.823	6	I1190 I922
9.823	6	2094 I289
9.823	6	I33 I52
9.823	6	I1190 I122
9.823	6	I289 I454
9.823	6	I1190 I454
9.823	6	2094 I33
9.823	6	2094 I1034
9.823	6	I1002 I454
9.823	6	I122 I289
9.823	6	I52 I922
9.823	6	I52 I994
9.823	6	I289 I52
9.823	6	I1034 I454
9.823	6	I1002 I1034
9.823	6	I1002 I922
9.823	6	I1034 I52
9.823	6	I122 I85
9.823	6	I1034 I85
9.823	6	2094 I122
9.823	6	I52 I85
9.823	6	I1002 I122
9.823	6	I454 I85
[truncated: 22,666 more rows]
