# Supplementary material for: Stratification of amyotrophic lateral sclerosis patients: a crowdsourcing approach
Source: Sci Rep. 2019 Jan 24;9:690. doi: 10.1038/s41598-018-36873-4 (PMC6345935; doi:10.1038/s41598-018-36873-4)
Supplement: Supplementary file 4 — Supplementary Info 4 [file 41598_2018_36873_MOESM4_ESM.zip › proact_survival.pairs]

12.648	8	159337 247532
11.901	7	159337 208028
11.901	7	208028 247532
11.260	7	593627 802107
10.889	7	491431 952274
10.168	7	172504 797129
10.132	7	443156 511470
10.132	7	208028 696891
10.132	7	443156 593627
10.132	7	511470 593627
9.503	6	443156 802107
9.503	6	159337 696891
9.503	6	247532 696891
9.503	6	511470 802107
8.717	6	388642 825613
8.611	5	825613 956843
8.373	6	443156 66632
8.117	7	413742 443156
7.714	6	952274 954169
7.714	6	208028 954169
7.714	6	511470 954169
7.709	7	413742 66632
7.576	7	159337 624702
7.576	7	247532 624702
7.576	7	159337 491431
7.576	7	491431 624702
7.576	7	247532 491431
7.572	8	472217 797077
7.488	6	443156 472217
7.488	6	443156 797077
7.458	7	511470 952274
7.458	7	311072 952274
7.458	7	511470 974907
7.458	7	208028 974907
7.458	7	208028 311072
7.458	7	208028 952274
7.458	7	663194 952274
7.458	7	208028 663194
7.458	7	511470 518209
7.458	7	518209 952274
7.458	7	311072 511470
7.458	7	952274 974907
7.458	7	511470 663194
7.458	7	208028 511470
7.458	7	208028 518209
7.266	7	213406 591717
7.143	4	388642 956843
7.084	5	247532 954169
7.084	5	491431 954169
7.084	5	159337 954169
7.080	6	472217 66632
7.080	6	66632 797077
7.074	6	696891 835642
7.074	6	797129 835642
7.074	6	593627 835642
7.050	7	954169 974907
7.050	7	311072 954169
7.050	7	663194 954169
7.050	7	518209 954169
6.991	8	154839 948015
6.988	4	825613 952274
6.936	7	58998 802107
6.936	7	313229 802107
6.936	7	802107 980890
6.851	5	491431 956843
6.828	6	159337 952274
6.828	6	511470 624702
6.828	6	624702 952274
6.828	6	247532 518209
6.828	6	247532 974907
6.828	6	159337 663194
6.828	6	247532 952274
6.828	6	311072 491431
6.828	6	208028 491431
6.828	6	491431 974907
6.828	6	491431 663194
6.828	6	247532 663194
6.828	6	159337 518209
6.828	6	159337 974907
6.828	6	491431 518209
6.828	6	247532 511470
6.828	6	159337 311072
6.828	6	159337 511470
6.828	6	491431 511470
6.828	6	208028 624702
6.828	6	247532 311072
6.824	7	413742 797077
6.824	7	413742 472217
6.818	7	740719 797129
6.818	7	359068 696891
6.818	7	797129 80201
6.818	7	593627 797129
6.818	7	696891 797129
6.818	7	696891 740719
6.818	7	696891 80201
6.818	7	797129 905569
6.818	7	696891 884122
6.818	7	797129 884122
6.818	7	359068 593627
6.818	7	359068 797129
6.818	7	593627 696891
6.818	7	593627 740719
6.818	7	696891 905569
6.818	7	593627 905569
6.818	7	593627 80201
6.818	7	593627 884122
6.794	8	663194 974907
6.794	8	311072 974907
6.794	8	518209 974907
6.794	8	311072 663194
6.794	8	311072 518209
6.794	8	518209 663194
6.767	7	66632 835642
6.578	8	222807 404744
6.444	5	802107 835642
6.421	6	624702 954169
6.410	7	835642 905569
6.410	7	359068 835642
6.410	7	835642 884122
6.410	7	80201 835642
6.410	7	740719 835642
6.358	3	388642 952274
6.358	3	491431 825613
6.358	3	388642 491431
6.273	8	313229 58998
6.273	8	58998 980890
6.273	8	313229 980890
6.188	6	58998 696891
6.188	6	740719 802107
6.188	6	359068 802107
6.188	6	80201 802107
6.188	6	58998 797129
6.188	6	797129 980890
6.188	6	313229 696891
6.188	6	313229 593627
6.188	6	696891 980890
6.188	6	593627 980890
6.188	6	797129 802107
6.188	6	313229 797129
6.188	6	802107 884122
6.188	6	696891 802107
6.188	6	58998 593627
6.188	6	802107 905569
6.165	7	624702 663194
6.165	7	624702 974907
6.165	7	518209 624702
6.165	7	311072 624702
6.154	8	80201 884122
6.154	8	359068 80201
6.154	8	740719 80201
6.154	8	884122 905569
6.154	8	359068 905569
6.154	8	740719 905569
6.154	8	359068 884122
6.154	8	80201 905569
6.154	8	740719 884122
6.154	8	359068 740719
6.128	7	213406 347068
6.128	7	213406 248382
6.128	7	248382 347068
6.127	6	388642 88262
6.126	6	172504 283314
6.111	6	208028 543974
6.111	6	543974 952274
6.111	6	511470 543974
6.109	7	283314 835642
6.103	4	952274 956843
6.096	6	347068 591717
6.096	6	248382 591717
6.062	6	395143 66632
6.002	4	399334 443156
5.994	4	825613 88262
5.965	8	893762 940224
5.965	8	378622 940224
5.965	8	349692 893762
5.965	8	349692 378622
5.965	8	349692 940224
5.965	8	378622 893762
5.958	5	399334 733395
5.908	6	154839 35064
5.908	6	35064 948015
5.870	7	172504 803171
5.870	7	172504 927646
5.870	7	172504 369426
5.849	7	266589 341299
5.849	7	266589 854874
5.849	7	341299 854874
5.846	5	597092 802107
5.824	7	540689 733395
5.804	5	156538 247532
5.804	5	156538 491431
5.804	5	156538 511470
5.804	5	156538 208028
5.804	5	156538 159337
5.804	5	156538 952274
5.793	7	222807 716230
5.793	7	404744 716230
5.781	6	835642 980890
5.781	6	313229 835642
5.781	6	58998 835642
5.729	7	155125 596404
5.727	5	266589 593627
5.727	5	593627 854874
5.727	5	797129 854874
5.727	5	266589 696891
5.727	5	266589 797129
5.727	5	696891 854874
5.722	6	597092 854874
5.711	8	423198 917237
5.704	6	543974 954169
5.702	6	443156 767040
5.685	8	410531 916435
5.685	8	621485 916435
5.685	8	410531 629617
5.685	8	629617 916435
5.685	8	410531 621485
5.685	8	621485 629617
5.601	6	283314 308013
5.590	6	423198 802107
5.590	6	802107 917237
5.566	8	304199 642390
5.566	8	642390 87106
5.566	8	304199 87106
5.565	8	550162 554816
5.525	7	359068 980890
5.525	7	58998 905569
5.525	7	884122 980890
5.525	7	58998 884122
5.525	7	313229 359068
5.525	7	80201 980890
5.525	7	740719 980890
5.525	7	313229 905569
5.525	7	313229 80201
5.525	7	58998 80201
5.525	7	313229 884122
5.525	7	905569 980890
5.525	7	58998 740719
5.525	7	359068 58998
5.525	7	313229 740719
5.505	7	596404 868385
5.490	5	595487 88262
5.482	5	491431 543974
5.482	5	247532 543974
5.482	5	159337 543974
5.475	3	595487 825613
5.473	6	349692 596404
5.473	6	596404 940224
5.473	6	378622 596404
5.473	6	596404 608014
5.473	6	596404 893762
5.471	6	341299 593627
5.471	6	236379 593627
5.471	6	267973 696891
5.471	6	341299 696891
5.471	6	592393 696891
5.471	6	236379 696891
5.471	6	267973 593627
5.471	6	592393 797129
5.471	6	592393 593627
5.471	6	236379 797129
5.471	6	341299 797129
5.471	6	267973 797129
5.463	7	283314 927646
5.463	7	283314 369426
5.463	7	283314 803171
5.448	7	311072 543974
5.448	7	518209 543974
5.448	7	543974 974907
5.448	7	543974 663194
5.420	6	835642 947970
5.420	6	66632 947970
5.404	7	152081 52683
5.396	5	156538 954169
5.373	3	443156 733395
5.373	3	443156 540689
5.362	6	308013 675099
5.340	5	238770 825613
5.338	5	399334 413742
5.338	5	399334 66632
5.325	8	556060 756619
5.325	8	556060 75334
5.325	8	75334 756619
5.321	7	675099 933071
5.316	5	593627 954169
5.316	5	835642 952274
5.316	5	443156 835642
5.316	5	797129 954169
5.316	5	443156 954169
5.316	5	696891 954169
5.316	5	208028 66632
5.316	5	511470 835642
5.316	5	593627 66632
5.316	5	66632 952274
5.316	5	511470 66632
5.316	5	208028 835642
5.316	5	66632 696891
5.316	5	66632 797129
5.308	8	289243 851914
5.294	6	66632 767040
5.286	6	788283 825613
5.285	8	509313 774828
5.241	6	172504 556060
5.241	6	172504 281013
5.241	6	172504 75334
5.241	6	172504 756619
5.219	6	854874 917237
5.219	6	266589 423198
5.219	6	266589 917237
5.219	6	423198 854874
5.217	7	608014 940224
5.217	7	378622 608014
5.217	7	349692 608014
5.217	7	608014 893762
5.217	7	349692 868385
5.217	7	868385 893762
5.217	7	868385 940224
5.217	7	378622 868385
5.217	7	608014 868385
5.207	8	369426 803171
5.207	8	803171 927646
5.207	8	369426 927646
5.206	6	283314 675099
5.206	6	283314 933071
5.193	5	35064 395143
5.190	6	283314 665355
5.182	6	313229 597092
5.182	6	597092 917237
5.182	6	423198 597092
5.182	6	58998 597092
5.182	6	597092 980890
5.180	5	509313 825613
5.180	5	774828 825613
5.178	6	247532 629617
5.178	6	159337 621485
5.178	6	472217 491431
5.178	6	797077 802107
5.178	6	491431 980890
5.178	6	247532 797077
5.178	6	159337 802107
5.178	6	247532 802107
5.178	6	802107 916435
5.178	6	491431 802107
5.178	6	159337 980890
5.178	6	159337 472217
5.178	6	247532 472217
5.178	6	247532 916435
5.178	6	621485 802107
5.178	6	159337 629617
5.178	6	247532 980890
5.178	6	159337 410531
5.178	6	491431 621485
5.178	6	491431 916435
5.178	6	410531 802107
5.178	6	491431 797077
5.178	6	159337 58998
5.178	6	247532 410531
5.178	6	491431 58998
5.178	6	629617 802107
5.178	6	491431 629617
5.178	6	410531 491431
5.178	6	247532 58998
5.178	6	247532 621485
5.178	6	159337 313229
5.178	6	313229 491431
5.178	6	247532 313229
5.178	6	472217 802107
5.178	6	159337 916435
5.178	6	624702 802107
5.178	6	159337 797077
5.161	6	491431 893762
5.161	6	247532 349692
5.161	6	247532 893762
5.161	6	159337 299049
5.161	6	349692 491431
5.161	6	299049 491431
5.161	6	247532 940224
5.161	6	159337 893762
5.161	6	247532 294657
5.161	6	247532 694918
5.161	6	491431 940224
5.161	6	159337 349692
5.161	6	247532 378622
5.161	6	294657 491431
5.161	6	159337 940224
5.161	6	159337 694918
5.161	6	491431 694918
5.161	6	378622 491431
5.161	6	159337 294657
5.161	6	159337 378622
5.161	6	247532 299049
5.157	7	215505 675814
5.157	7	303033 797077
5.157	7	303033 472217
5.141	7	191392 238770
5.140	6	156538 624702
5.140	6	156538 974907
5.140	6	156538 663194
5.140	6	156538 518209
5.140	6	156538 311072
5.098	4	802107 854874
5.098	4	266589 802107
5.098	4	593627 597092
5.098	4	597092 797129
5.098	4	597092 696891
5.072	5	303033 443156
5.072	5	166955 443156
5.064	6	740719 854874
5.064	6	341299 835642
5.064	6	267973 835642
5.064	6	236379 854874
5.064	6	835642 854874
5.064	6	266589 80201
5.064	6	236379 835642
5.064	6	266589 740719
5.064	6	359068 854874
5.064	6	266589 592393
5.064	6	592393 835642
5.064	6	80201 854874
5.064	6	854874 884122
5.064	6	267973 854874
5.064	6	266589 359068
5.064	6	266589 905569
5.064	6	266589 267973
5.064	6	236379 266589
5.064	6	266589 835642
5.064	6	266589 884122
5.064	6	854874 905569
5.064	6	592393 854874
5.060	6	696891 974907
5.060	6	593627 952274
5.060	6	208028 304199
5.060	6	208028 593627
5.060	6	443156 797129
5.060	6	208028 359068
5.060	6	443156 663194
5.060	6	593627 663194
5.060	6	413742 952274
5.060	6	413742 593627
5.060	6	642390 797129
5.060	6	208028 797129
5.060	6	593627 87106
5.060	6	511470 696891
5.060	6	311072 593627
5.060	6	884122 952274
5.060	6	642390 952274
5.060	6	593627 642390
5.060	6	87106 952274
5.060	6	518209 593627
5.060	6	443156 884122
5.060	6	443156 87106
5.060	6	797129 952274
5.060	6	443156 518209
5.060	6	511470 797129
5.060	6	511470 740719
5.060	6	511470 884122
5.060	6	80201 952274
5.060	6	359068 511470
5.060	6	443156 642390
5.060	6	413742 511470
5.060	6	311072 443156
5.060	6	443156 905569
5.060	6	311072 797129
5.060	6	797129 974907
5.060	6	413742 797129
5.060	6	413742 696891
5.060	6	304199 696891
5.060	6	511470 80201
5.060	6	696891 952274
5.060	6	208028 905569
5.060	6	696891 87106
5.060	6	208028 413742
5.060	6	663194 696891
5.060	6	518209 696891
5.060	6	511470 87106
5.060	6	208028 884122
5.060	6	208028 740719
5.060	6	443156 740719
5.060	6	443156 80201
5.060	6	208028 642390
5.060	6	311072 696891
5.060	6	208028 80201
5.060	6	511470 905569
5.060	6	304199 797129
5.060	6	511470 642390
5.060	6	443156 952274
5.060	6	208028 87106
5.060	6	359068 952274
5.060	6	304199 443156
5.060	6	359068 443156
5.060	6	905569 952274
5.060	6	740719 952274
5.060	6	663194 797129
5.060	6	443156 974907
5.060	6	304199 952274
5.060	6	304199 511470
5.060	6	304199 593627
5.060	6	443156 696891
5.060	6	642390 696891
5.060	6	593627 974907
5.060	6	797129 87106
5.060	6	518209 797129
5.060	6	208028 443156
5.044	8	236379 592393
5.044	8	267973 592393
5.044	8	236379 267973
5.043	6	208028 608014
5.043	6	608014 952274
5.043	6	511470 608014
5.038	7	413742 767040
5.015	4	191392 825613
5.015	4	596404 825613
5.015	4	155125 825613
4.977	8	115346 323063
4.969	8	357393 907356
4.963	7	341299 423198
4.963	7	341299 917237
4.946	3	388642 595487
4.937	7	87106 916435
4.937	7	642390 916435
4.937	7	621485 87106
4.937	7	410531 907356
4.937	7	357393 87106
4.937	7	304199 629617
4.937	7	410531 642390
4.937	7	357393 410531
4.937	7	304199 410531
4.937	7	629617 87106
4.937	7	304199 621485
4.937	7	357393 629617
4.937	7	357393 642390
4.937	7	629617 642390
4.937	7	410531 87106
4.937	7	621485 907356
4.937	7	87106 907356
4.937	7	629617 907356
4.937	7	357393 916435
4.937	7	621485 642390
4.937	7	304199 907356
4.937	7	304199 357393
4.937	7	642390 907356
4.937	7	304199 916435
4.937	7	907356 916435
4.937	7	357393 621485
4.926	7	313229 423198
4.926	7	58998 917237
4.926	7	313229 917237
4.926	7	423198 58998
4.926	7	917237 980890
4.926	7	423198 980890
4.915	4	591717 825613
4.901	7	52683 906372
4.901	7	25800 52683
4.901	7	52683 865978
4.901	7	52683 925104
4.876	7	558960 948015
4.876	7	154839 558960
4.876	5	711003 825613
4.876	5	513786 825613
4.863	7	115346 299239
4.863	7	115346 981681
4.863	7	299239 981681
4.863	7	323063 981681
4.863	7	299239 323063
4.860	4	88262 956843
4.842	5	341299 802107
4.842	5	797129 917237
4.842	5	423198 593627
4.842	5	267973 802107
4.842	5	236379 802107
4.842	5	696891 917237
4.842	5	593627 917237
4.842	5	423198 696891
4.842	5	423198 797129
4.842	5	592393 802107
4.833	6	283314 75334
4.833	6	283314 556060
4.833	6	281013 283314
4.833	6	283314 756619
4.818	6	543974 624702
4.808	7	267973 341299
4.808	7	267973 905569
4.808	7	341299 905569
4.808	7	236379 341299
4.808	7	236379 80201
4.808	7	236379 884122
4.808	7	341299 884122
4.808	7	341299 80201
4.808	7	267973 80201
4.808	7	592393 740719
4.808	7	341299 592393
4.808	7	236379 740719
4.808	7	592393 80201
4.808	7	267973 740719
4.808	7	341299 359068
4.808	7	341299 740719
4.808	7	236379 905569
4.808	7	267973 884122
4.808	7	236379 359068
4.808	7	592393 905569
4.808	7	359068 592393
4.808	7	267973 359068
4.808	7	592393 884122
4.784	8	294657 694918
4.780	5	152081 172504
4.780	5	172504 52683
4.757	6	388642 788283
4.737	8	424072 461794
4.737	8	266020 424072
4.737	8	461794 8258
4.737	8	424072 8258
4.737	8	266020 461794
4.737	8	266020 8258
4.721	7	52683 854874
4.720	5	137869 825613
4.711	8	225844 267555
4.709	4	413742 733395
4.709	4	413742 540689
4.709	4	399334 540689
4.709	4	733395 797077
4.709	4	472217 540689
4.709	4	540689 66632
4.709	4	399334 797077
4.709	4	66632 733395
4.709	4	399334 472217
4.709	4	540689 797077
4.709	4	472217 733395
4.704	4	595487 956843
4.696	7	248721 540689
4.695	6	394865 760966
4.693	7	35064 675814
4.691	6	324794 675099
4.691	6	324794 933071
4.690	2	591717 595487
4.686	4	491431 835642
4.686	4	247532 66632
4.686	4	159337 66632
4.686	4	491431 66632
4.686	4	247532 835642
4.686	4	159337 835642
4.686	4	66632 802107
4.686	4	802107 954169
4.679	7	225844 289243
4.679	7	267555 851914
4.679	7	267555 289243
4.679	7	225844 851914
4.670	6	592393 597092
4.670	6	267973 597092
4.670	6	236379 597092
4.669	4	208028 596404
4.669	4	511470 596404
4.669	4	596404 952274
4.669	4	247532 596404
4.669	4	159337 596404
4.669	4	491431 596404
4.666	7	125810 215505
4.665	5	303033 66632
4.665	5	166955 66632
4.661	6	404744 675814
4.661	6	222807 35064
4.661	6	35064 404744
4.661	6	222807 675814
4.658	5	283314 593627
4.658	5	172504 835642
4.658	5	283314 797129
4.658	5	283314 696891
4.657	7	472382 733395
4.652	6	413742 954169
4.652	6	66632 80201
4.652	6	905569 954169
4.652	6	835642 87106
4.652	6	66632 884122
4.652	6	304199 835642
4.652	6	884122 954169
4.652	6	80201 954169
4.652	6	642390 66632
4.652	6	66632 954169
4.652	6	359068 954169
4.652	6	66632 740719
4.652	6	663194 66632
4.652	6	413742 835642
4.652	6	642390 835642
4.652	6	642390 954169
4.652	6	87106 954169
4.652	6	359068 66632
4.652	6	663194 835642
4.652	6	304199 954169
4.652	6	740719 954169
4.652	6	311072 835642
4.652	6	835642 954169
4.652	6	518209 66632
4.652	6	66632 905569
4.652	6	311072 66632
4.652	6	518209 835642
4.652	6	304199 66632
4.652	6	66632 974907
4.652	6	66632 87106
4.652	6	835642 974907
4.645	8	906372 925104
4.645	8	865978 906372
4.645	8	865978 925104
4.645	8	25800 906372
4.645	8	25800 865978
4.645	8	25800 925104
4.635	6	608014 954169
4.634	6	125810 716230
4.634	6	215505 716230
4.621	5	282541 802107
4.621	5	642902 802107
4.619	8	265263 970885
4.615	7	152081 949928
4.611	4	395143 443156
4.609	6	308013 324794
4.596	7	35051 373169
4.596	7	373169 918609
4.596	7	35051 918609
4.594	6	854874 954169
4.590	3	591717 952274
4.577	7	556060 927646
4.577	7	369426 756619
4.577	7	756619 803171
4.577	7	281013 75334
4.577	7	281013 556060
4.577	7	75334 803171
4.577	7	75334 927646
4.577	7	756619 927646
4.577	7	556060 803171
4.577	7	369426 556060
4.577	7	281013 369426
4.577	7	281013 927646
4.577	7	281013 756619
4.577	7	281013 803171
4.577	7	369426 75334
4.577	5	283314 324794
4.577	5	308013 933071
4.576	6	289509 954169
4.562	7	166955 687479
4.561	8	277914 522216
4.558	7	73446 956840
4.551	6	125810 154839
4.551	6	215505 687479
4.551	6	154839 687479
4.551	6	125810 948015
4.551	6	215505 558960
4.551	6	154839 215505
4.551	6	215505 948015
4.551	6	687479 948015
4.546	5	35064 394865
4.546	5	222807 394865
4.546	5	394865 404744
4.546	5	394865 675814
4.535	6	52683 942186
4.530	6	394865 687479
4.530	6	166955 394865
4.524	6	143384 172504
4.524	6	172504 925104
4.524	6	172504 906372
4.524	6	172504 865978
4.524	6	172504 25800
4.523	7	289243 482063
4.523	7	482063 851914
4.521	6	536256 802107
4.521	6	756619 802107
4.521	6	213560 802107
4.521	6	517840 802107
4.521	6	251103 802107
4.521	6	556060 802107
4.521	6	75334 802107
4.519	5	154839 716230
4.519	5	558960 716230
4.519	5	716230 948015
4.519	5	687479 716230
4.515	7	58998 624702
4.515	7	472217 916435
4.515	7	916435 980890
4.515	7	313229 410531
4.515	7	313229 797077
4.515	7	58998 621485
4.515	7	624702 916435
4.515	7	313229 916435
4.515	7	410531 472217
4.515	7	410531 58998
4.515	7	797077 980890
4.515	7	621485 797077
4.515	7	629617 797077
4.515	7	472217 629617
4.515	7	410531 797077
4.515	7	58998 797077
4.515	7	58998 916435
4.515	7	313229 624702
4.515	7	624702 629617
4.515	7	624702 980890
4.515	7	621485 624702
4.515	7	313229 472217
4.515	7	313229 621485
4.515	7	472217 624702
4.515	7	472217 58998
4.515	7	410531 624702
4.515	7	797077 916435
4.515	7	410531 980890
4.515	7	629617 980890
4.515	7	621485 980890
4.515	7	472217 621485
4.515	7	58998 629617
4.515	7	472217 980890
4.515	7	624702 797077
4.515	7	313229 629617
4.509	7	303033 767040
4.502	5	103569 797129
4.502	5	696891 795448
4.502	5	352948 593627
4.502	5	172504 352948
4.502	5	593627 795448
4.502	5	795448 797129
4.502	5	103569 593627
4.502	5	103569 696891
4.502	5	172504 795448
4.502	5	103569 172504
4.502	5	352948 696891
4.502	5	352948 797129
4.500	7	509313 608014
4.500	7	608014 774828
4.497	7	155125 191392
4.497	7	694918 893762
4.497	7	694918 940224
4.497	7	294657 624702
4.497	7	299049 349692
4.497	7	349692 624702
4.497	7	624702 940224
4.497	7	299049 694918
4.497	7	294657 299049
4.497	7	378622 694918
4.497	7	299049 624702
4.497	7	378622 624702
4.497	7	299049 893762
4.497	7	299049 940224
4.497	7	294657 940224
4.497	7	349692 694918
4.497	7	624702 694918
4.497	7	299049 378622
4.497	7	624702 893762
4.497	7	294657 893762
4.497	7	294657 378622
4.497	7	294657 349692
4.491	2	248382 595487
4.480	6	155125 868385
4.476	6	87106 947970
4.476	6	642390 947970
4.476	6	304199 947970
4.461	7	300934 403425
4.457	6	225844 258889
4.457	6	258889 267555
4.449	5	155125 893762
4.449	5	155125 608014
4.449	5	155125 378622
4.449	5	155125 940224
4.449	5	155125 349692
4.443	8	602670 84391
4.434	5	266589 313229
4.434	5	597092 835642
4.434	5	266589 980890
4.434	5	597092 884122
4.434	5	359068 597092
4.434	5	597092 740719
4.434	5	597092 905569
4.434	5	341299 597092
4.434	5	58998 854874
4.434	5	597092 80201
4.434	5	266589 597092
4.434	5	835642 917237
4.434	5	854874 980890
4.434	5	266589 58998
4.434	5	423198 835642
4.434	5	313229 854874
4.434	3	595487 952274
4.431	5	696891 916435
4.431	5	304199 802107
4.431	5	304199 491431
4.431	5	797129 907356
4.431	5	491431 87106
4.431	5	208028 621485
4.431	5	357393 802107
4.431	5	518209 802107
4.431	5	511470 916435
4.431	5	159337 87106
4.431	5	159337 797129
4.431	5	491431 593627
4.431	5	413742 802107
4.431	5	472217 952274
4.431	5	802107 87106
4.431	5	357393 443156
4.431	5	410531 952274
4.431	5	916435 952274
4.431	5	621485 696891
4.431	5	247532 359068
4.431	5	410531 443156
4.431	5	159337 593627
4.431	5	357393 952274
4.431	5	247532 87106
4.431	5	247532 740719
4.431	5	208028 313229
4.431	5	247532 642390
4.431	5	443156 907356
4.431	5	357393 696891
4.431	5	208028 410531
4.431	5	313229 443156
4.431	5	491431 905569
4.431	5	159337 740719
4.431	5	443156 624702
4.431	5	511470 797077
4.431	5	629617 952274
4.431	5	593627 797077
4.431	5	696891 797077
4.431	5	629617 696891
4.431	5	413742 491431
4.431	5	511470 980890
4.431	5	624702 696891
4.431	5	663194 802107
4.431	5	159337 907356
4.431	5	443156 916435
4.431	5	621485 797129
4.431	5	247532 593627
4.431	5	247532 905569
4.431	5	443156 491431
4.431	5	802107 974907
4.431	5	247532 907356
4.431	5	311072 802107
4.431	5	247532 357393
4.431	5	443156 621485
4.431	5	247532 797129
4.431	5	313229 511470
4.431	5	443156 980890
4.431	5	511470 58998
4.431	5	159337 884122
4.431	5	797077 952274
4.431	5	410531 696891
4.431	5	208028 802107
4.431	5	357393 797129
4.431	5	621485 952274
4.431	5	208028 980890
4.431	5	797129 916435
4.431	5	593627 621485
4.431	5	208028 797077
4.431	5	208028 629617
4.431	5	410531 797129
4.431	5	208028 907356
4.431	5	159337 905569
4.431	5	443156 629617
4.431	5	159337 413742
4.431	5	491431 884122
4.431	5	357393 491431
4.431	5	593627 916435
4.431	5	952274 980890
4.431	5	58998 952274
4.431	5	593627 629617
4.431	5	472217 797129
4.431	5	159337 443156
4.431	5	511470 621485
4.431	5	313229 952274
4.431	5	208028 58998
4.431	5	159337 304199
4.431	5	359068 491431
4.431	5	802107 907356
4.431	5	159337 642390
4.431	5	357393 511470
4.431	5	593627 907356
4.431	5	629617 797129
4.431	5	491431 740719
4.431	5	472217 593627
4.431	5	159337 80201
4.431	5	247532 413742
4.431	5	642390 802107
4.431	5	511470 629617
4.431	5	907356 952274
4.431	5	208028 357393
4.431	5	410531 593627
4.431	5	247532 443156
4.431	5	159337 359068
4.431	5	247532 80201
4.431	5	491431 80201
4.431	5	511470 907356
4.431	5	491431 907356
4.431	5	491431 642390
4.431	5	491431 696891
4.431	5	696891 907356
4.431	5	443156 58998
4.431	5	208028 472217
4.431	5	247532 884122
4.431	5	491431 797129
4.431	5	247532 304199
4.431	5	472217 511470
4.431	5	159337 357393
4.431	5	208028 916435
4.431	5	472217 696891
4.431	5	357393 593627
4.431	5	802107 952274
4.431	5	593627 624702
4.431	5	624702 797129
4.431	5	410531 511470
4.431	5	797077 797129
4.425	5	258889 289243
4.425	5	258889 851914
4.422	4	248382 88262
4.417	8	155746 367353
4.413	5	378622 511470
4.413	5	868385 952274
4.413	5	208028 940224
4.413	5	208028 694918
4.413	5	208028 868385
4.413	5	511470 868385
4.413	5	299049 952274
4.413	5	893762 952274
4.413	5	511470 940224
4.413	5	208028 378622
4.413	5	159337 608014
4.413	5	208028 299049
4.413	5	349692 511470
4.413	5	299049 511470
4.413	5	694918 952274
4.413	5	940224 952274
4.413	5	294657 511470
4.413	5	247532 608014
4.413	5	378622 952274
4.413	5	294657 952274
4.413	5	491431 868385
4.413	5	208028 893762
4.413	5	491431 608014
4.413	5	159337 868385
4.413	5	349692 952274
4.413	5	247532 868385
4.413	5	208028 349692
4.413	5	208028 294657
4.413	5	511470 893762
4.413	5	511470 694918
4.409	6	767040 797077
4.409	6	166955 413742
4.409	6	472217 767040
4.409	6	166955 303033
4.409	6	303033 413742
4.409	6	166955 472217
4.409	6	166955 797077
4.409	6	166955 767040
4.408	4	35064 66632
4.408	4	154839 395143
4.408	4	154839 66632
4.408	4	66632 948015
4.408	4	395143 948015
4.403	6	172504 386341
4.403	6	797129 927646
4.403	6	369426 797129
4.403	6	172504 696891
4.403	6	369426 696891
4.403	6	172504 593627
4.403	6	797129 803171
4.403	6	543106 797129
4.403	6	369426 593627
4.403	6	543106 593627
4.403	6	172504 740719
4.403	6	172504 359068
4.403	6	172504 543106
4.403	6	386341 593627
4.403	6	543106 696891
4.403	6	386341 696891
4.403	6	172504 884122
4.403	6	172504 80201
4.403	6	696891 927646
4.403	6	386341 797129
4.403	6	593627 803171
4.403	6	696891 803171
4.403	6	593627 927646
4.403	6	172504 905569
4.396	7	413742 740719
4.396	7	518209 884122
4.396	7	905569 974907
4.396	7	884122 974907
4.396	7	311072 413742
4.396	7	311072 80201
4.396	7	642390 740719
4.396	7	304199 884122
4.396	7	359068 974907
4.396	7	311072 905569
4.396	7	663194 905569
4.396	7	642390 905569
4.396	7	740719 974907
4.396	7	518209 87106
4.396	7	359068 413742
4.396	7	663194 740719
4.396	7	87106 905569
4.396	7	80201 974907
4.396	7	311072 359068
4.396	7	663194 80201
4.396	7	311072 87106
4.396	7	359068 87106
4.396	7	304199 663194
4.396	7	304199 80201
4.396	7	413742 642390
4.396	7	413742 87106
4.396	7	87106 974907
4.396	7	413742 663194
4.396	7	304199 311072
4.396	7	413742 80201
4.396	7	518209 740719
4.396	7	304199 518209
4.396	7	518209 642390
4.396	7	413742 884122
4.396	7	413742 905569
4.396	7	642390 974907
4.396	7	642390 884122
4.396	7	642390 663194
4.396	7	413742 974907
4.396	7	304199 974907
4.396	7	87106 884122
4.396	7	311072 740719
4.396	7	304199 905569
4.396	7	311072 642390
4.396	7	740719 87106
4.396	7	311072 884122
4.396	7	642390 80201
4.396	7	304199 413742
4.396	7	80201 87106
4.396	7	663194 87106
4.396	7	518209 80201
4.396	7	304199 740719
4.396	7	359068 642390
4.396	7	413742 518209
4.396	7	359068 663194
4.396	7	304199 359068
4.396	7	518209 905569
4.396	7	663194 884122
4.396	7	359068 518209
4.395	4	608014 825613
4.391	8	347334 375522
4.384	8	879802 918437
4.383	6	238770 596404
4.383	6	155125 238770
4.383	6	191392 596404
4.379	6	52683 949928
4.379	7	608014 974907
4.379	7	608014 663194
4.379	7	518209 608014
4.379	7	311072 608014
4.369	8	74550 822644
4.359	7	375522 73446
4.359	7	347334 73446
4.352	7	143384 152081
4.351	6	283314 66632
4.342	8	604361 959548
4.342	8	940023 959548
4.342	8	604361 940023
4.339	5	540689 716230
4.339	5	248721 716230
4.332	6	215505 733395
4.332	6	215505 472382
4.317	4	248382 388642
4.317	4	213406 388642
4.317	4	347068 388642
4.314	6	521334 956840
4.304	5	395143 760966
4.295	7	558960 687479
4.295	7	125810 558960
4.295	7	125810 687479
4.295	5	711003 956843
4.295	5	774828 956843
4.295	5	513786 956843
4.295	5	509313 956843
4.286	3	388642 591717
4.286	3	347068 825613
4.286	3	213406 825613
4.286	3	248382 825613
4.277	7	550162 555195
4.277	7	550162 784141
4.277	7	554816 784141
4.277	7	554816 555195
4.272	6	308013 906372
4.272	6	25800 308013
4.272	6	308013 865978
4.272	6	308013 52683
4.272	6	308013 925104
4.258	5	378622 956843
4.258	5	349692 956843
4.258	5	893762 956843
4.258	5	940224 956843
4.245	6	550162 970885
4.245	6	266020 550162
4.245	6	554816 8258
4.245	6	461794 554816
4.245	6	265263 554816
4.245	6	461794 550162
4.245	6	424072 550162
4.245	6	554816 970885
4.245	6	265263 550162
4.245	6	550162 8258
4.245	6	266020 554816
4.245	6	424072 554816
4.233	6	675099 73446
4.233	6	675099 956840
4.228	6	37856 967655
4.198	8	534582 744381
4.197	8	282541 642902
4.178	6	341299 58998
4.178	6	423198 80201
4.178	6	267973 980890
4.178	6	884122 917237
4.178	6	236379 980890
4.178	6	267973 917237
4.178	6	592393 980890
4.178	6	341299 980890
4.178	6	423198 905569
4.178	6	313229 341299
4.178	6	267973 423198
4.178	6	313229 592393
4.178	6	80201 917237
4.178	6	359068 917237
4.178	6	423198 740719
4.178	6	423198 592393
4.178	6	267973 313229
4.178	6	236379 313229
4.178	6	236379 58998
4.178	6	905569 917237
4.178	6	740719 917237
4.178	6	267973 58998
4.178	6	236379 423198
4.178	6	592393 917237
4.178	6	423198 884122
4.178	6	236379 917237
4.178	6	359068 423198
4.178	6	58998 592393
4.164	8	382843 569970
4.164	8	382843 718740
4.164	8	569970 718740
4.151	4	172504 308013
4.144	8	213560 251103
4.144	8	213560 536256
4.144	8	251103 536256
4.133	5	308013 835642
4.127	5	596404 774828
4.127	5	509313 596404
4.125	7	543106 795448
4.116	6	152081 803171
4.116	6	283314 52683
4.116	6	152081 369426
4.116	6	152081 906372
4.116	6	152081 925104
4.116	6	152081 25800
4.116	6	283314 925104
4.116	6	25800 283314
4.116	6	369426 52683
4.116	6	143384 283314
4.116	6	143384 52683
4.116	6	152081 283314
4.116	6	283314 865978
4.116	6	283314 906372
4.116	6	52683 803171
4.116	6	152081 927646
4.116	6	152081 865978
4.116	6	52683 927646
4.113	6	172504 333053
4.113	6	172504 608014
4.113	6	172504 918609
4.113	6	172504 709238
4.113	6	172504 970885
4.113	6	172504 265263
4.103	5	394865 395143
4.103	7	135089 975152
4.097	7	554816 918437
4.097	7	554816 879802
4.097	7	550162 744381
4.097	7	744381 879802
4.097	7	534582 918437
4.097	7	554816 744381
4.097	7	534582 554816
4.097	7	534582 550162
4.097	7	550162 918437
4.097	7	550162 879802
4.097	7	744381 918437
4.097	7	534582 879802
4.094	5	103569 283314
4.094	5	283314 352948
4.094	5	795448 835642
4.094	5	103569 835642
4.094	5	283314 795448
4.094	5	352948 835642
4.091	6	266589 543974
4.091	6	543974 947970
4.091	6	854874 947970
4.091	6	266589 947970
4.091	6	341299 947970
4.091	6	543974 854874
4.088	4	491431 597092
4.088	4	159337 597092
4.088	4	247532 597092
4.079	8	103569 352948
4.074	7	224429 289509
4.060	1	347068 595487
4.060	1	213406 595487
4.058	7	517840 642902
4.058	7	282541 517840
4.055	8	480340 966534
4.048	6	395143 767040
4.037	5	39045 825613
4.037	5	825613 863809
4.031	5	166661 825613
4.031	5	573042 825613
4.031	5	267647 825613
4.029	4	283314 802107
4.027	8	571988 671572
4.023	5	66632 980890
4.023	5	835642 907356
4.023	5	954169 980890
4.023	5	66632 907356
4.023	5	410531 954169
4.023	5	624702 66632
4.023	5	621485 835642
4.023	5	621485 66632
4.023	5	916435 954169
4.023	5	629617 66632
4.023	5	410531 66632
4.023	5	472217 954169
4.023	5	472217 835642
4.023	5	629617 835642
4.023	5	410531 835642
4.023	5	313229 954169
4.023	5	797077 954169
4.023	5	629617 954169
4.023	5	624702 835642
4.023	5	835642 916435
4.023	5	357393 954169
4.023	5	357393 66632
4.023	5	797077 835642
4.023	5	313229 66632
4.023	5	58998 954169
4.023	5	357393 835642
4.023	5	66632 916435
4.023	5	58998 66632
4.023	5	621485 954169
4.023	5	907356 954169
4.021	8	555195 784141
4.011	6	303033 760966
4.006	8	255785 841162
4.005	5	596404 624702
4.005	5	868385 954169
4.005	5	596404 954169
4.005	5	299049 596404
4.005	5	596404 694918
4.005	5	596404 974907
4.005	5	299049 954169
4.005	5	596404 663194
4.005	5	378622 954169
4.005	5	893762 954169
4.005	5	940224 954169
4.005	5	294657 954169
4.005	5	518209 596404
4.005	5	694918 954169
4.005	5	294657 596404
4.005	5	311072 596404
4.005	5	349692 954169
4.004	6	388642 622455
3.998	7	238770 622455
3.997	8	449386 711786
3.997	8	500506 711786
3.997	8	449386 500506
3.995	6	835642 927646
3.995	6	803171 835642
3.995	6	283314 359068
3.995	6	283314 543106
3.995	6	386341 835642
3.995	6	283314 80201
3.995	6	283314 884122
3.995	6	283314 386341
3.995	6	283314 740719
3.995	6	283314 905569
3.995	6	369426 835642
3.995	6	543106 835642
3.992	3	347068 88262
3.992	3	213406 88262
3.991	7	527245 675099
3.991	7	675099 863620
3.990	7	265263 784141
3.990	7	555195 8258
3.990	7	266020 555195
3.990	7	424072 555195
3.990	7	784141 8258
3.990	7	265263 424072
3.990	7	555195 970885
3.990	7	784141 970885
3.990	7	265263 8258
3.990	7	265263 555195
3.990	7	265263 266020
3.990	7	461794 784141
3.990	7	8258 970885
3.990	7	266020 784141
3.990	7	266020 970885
3.990	7	265263 461794
3.990	7	461794 555195
3.990	7	461794 970885
3.990	7	424072 970885
3.990	7	424072 784141
3.988	8	513786 711003
3.978	7	352948 795448
3.978	7	103569 795448
3.969	4	443156 854874
3.969	4	208028 947970
3.969	4	696891 947970
3.969	4	797129 947970
3.969	4	854874 952274
3.969	4	266589 511470
3.969	4	208028 266589
3.969	4	266589 952274
3.969	4	208028 854874
3.969	4	511470 947970
3.969	4	947970 952274
3.969	4	511470 854874
3.969	4	266589 443156
3.969	4	593627 947970
3.969	4	443156 947970
3.964	5	597092 954169
3.961	2	213406 952274
3.961	2	248382 956843
3.961	2	213406 956843
3.961	2	88262 952274
3.961	2	347068 952274
3.961	2	248382 491431
3.961	2	591717 88262
3.961	2	491431 591717
3.961	2	591717 956843
3.961	2	491431 88262
3.961	2	213406 491431
3.961	2	347068 956843
3.961	2	347068 491431
3.961	2	248382 952274
3.957	6	642902 75334
3.957	6	282541 980890
3.957	6	282541 313229
3.957	6	213560 642902
3.957	6	313229 642902
3.957	6	58998 642902
3.957	6	213560 282541
3.957	6	251103 642902
3.957	6	282541 756619
3.957	6	282541 58998
3.957	6	642902 756619
3.957	6	536256 642902
3.957	6	251103 282541
3.957	6	556060 642902
3.957	6	642902 980890
3.957	6	282541 556060
3.957	6	282541 75334
3.957	6	282541 536256
3.952	4	289509 952274
3.952	4	208028 289509
3.952	4	289509 511470
3.948	5	395143 413742
3.947	5	289509 712283
3.947	5	712283 954169
3.939	7	103569 386341
3.939	7	352948 386341
3.936	6	152081 854874
3.935	6	947970 956840
3.929	6	347334 956840
3.929	6	375522 956840
3.913	7	571988 922002
3.913	7	671572 922002
3.912	8	166661 267647
3.912	8	267647 573042
3.912	8	166661 573042
3.910	5	760966 797077
3.910	5	472217 760966
3.908	6	125810 35064
3.908	6	215505 35064
3.908	6	125810 675814
3.904	5	238770 388642
3.897	6	258778 266589
3.894	6	225844 482063
3.894	6	267555 482063
3.888	8	899568 965525
3.880	4	191392 956843
3.880	4	155125 956843
3.879	8	333053 709238
3.877	6	675099 906372
3.877	6	52683 535555
3.877	6	52683 863620
3.877	6	52683 527245
3.877	6	675099 865978
3.877	6	535555 675099
3.877	6	52683 675099
3.877	6	675099 925104
3.877	6	25800 675099
3.876	5	35064 716230
3.876	5	125810 222807
3.876	5	215505 222807
3.876	5	125810 404744
3.876	5	215505 404744
3.876	5	675814 716230
3.876	7	35051 463137
3.875	6	308013 981681
3.875	6	308013 665355
3.875	6	665355 981681
3.873	4	256977 696891
3.873	4	795448 802107
3.873	4	256977 802107
3.873	4	172504 642902
3.873	4	352948 802107
3.873	4	256977 593627
3.873	4	282541 696891
3.873	4	593627 642902
3.873	4	282541 797129
3.873	4	642902 696891
3.873	4	256977 797129
3.873	4	642902 797129
3.873	4	103569 802107
3.873	4	172504 282541
3.873	4	282541 593627
3.873	4	172504 256977
3.872	8	107611 711185
3.872	4	622455 825613
3.871	6	774828 893762
3.871	6	349692 509313
3.871	6	774828 868385
3.871	6	774828 940224
3.871	6	349692 774828
3.871	6	509313 940224
3.871	6	509313 868385
3.871	6	378622 774828
3.871	6	378622 509313
3.871	6	509313 893762
3.864	6	942186 949928
3.860	7	143384 925104
3.860	7	865978 927646
3.860	7	369426 906372
3.860	7	143384 369426
3.860	7	803171 865978
3.860	7	143384 927646
3.860	7	25800 369426
3.860	7	143384 906372
3.860	7	25800 803171
3.860	7	143384 803171
3.860	7	369426 865978
3.860	7	143384 25800
3.860	7	25800 927646
3.860	7	143384 865978
3.860	7	369426 925104
3.860	7	803171 906372
3.860	7	925104 927646
3.860	7	803171 925104
3.860	7	906372 927646
3.857	7	517840 556060
3.857	7	517840 980890
3.857	7	313229 756619
3.857	7	536256 980890
3.857	7	251103 517840
3.857	7	213560 980890
3.857	7	213560 75334
3.857	7	58998 75334
3.857	7	213560 313229
3.857	7	313229 536256
3.857	7	536256 58998
3.857	7	251103 313229
3.857	7	251103 980890
3.857	7	251103 756619
3.857	7	313229 556060
3.857	7	536256 556060
3.857	7	313229 517840
3.857	7	213560 556060
3.857	7	213560 58998
3.857	7	517840 536256
3.857	7	556060 980890
3.857	7	213560 756619
3.857	7	251103 58998
3.857	7	251103 556060
3.857	7	536256 756619
3.857	7	251103 75334
3.857	7	313229 75334
3.857	7	517840 58998
3.857	7	58998 756619
3.857	7	75334 980890
3.857	7	536256 75334
3.857	7	213560 517840
3.857	7	556060 58998
3.857	7	517840 756619
3.857	7	756619 980890
3.857	7	517840 75334
3.852	7	403425 967655
3.852	7	403425 959367
3.852	7	959367 967655
3.846	5	410531 947970
3.846	5	621485 947970
3.846	5	916435 947970
3.846	5	357393 947970
3.846	5	907356 947970
3.846	5	629617 947970
3.845	8	598759 712288
3.845	8	47442 781900
3.845	8	598759 832778
3.845	8	712288 832778
3.845	8	47442 832778
3.845	8	47442 712288
3.845	8	47442 598759
3.845	8	598759 781900
3.845	8	712288 781900
3.845	8	781900 832778
3.843	5	283314 981681
3.843	7	347068 594932
3.843	7	209262 347068
3.843	7	347068 50853
3.843	7	347068 603986
3.843	7	347068 753843
3.843	7	347068 594974
3.843	7	347068 614146
3.843	7	107064 347068
3.843	7	347068 430366
3.843	7	347068 551061
3.843	7	347068 687840
3.840	7	107502 718740
3.840	7	107502 382843
3.840	7	107502 569970
3.839	6	386341 795448
3.839	6	795448 905569
3.839	6	795448 927646
3.839	6	103569 740719
3.839	6	352948 884122
3.839	6	795448 803171
3.839	6	740719 795448
3.839	6	103569 80201
3.839	6	795448 80201
3.839	6	103569 884122
3.839	6	103569 927646
3.839	6	352948 740719
3.839	6	352948 543106
3.839	6	103569 905569
3.839	6	352948 803171
3.839	6	352948 80201
3.839	6	103569 359068
3.839	6	103569 803171
3.839	6	352948 927646
3.839	6	795448 884122
3.839	6	103569 369426
3.839	6	103569 543106
3.839	6	369426 795448
3.839	6	352948 359068
3.839	6	352948 905569
3.839	6	359068 795448
3.839	6	352948 369426
3.835	7	341299 543974
3.835	7	591717 763878
3.832	5	423198 491431
3.832	5	159337 423198
3.832	5	247532 423198
3.832	5	491431 917237
3.832	5	159337 917237
3.832	5	247532 917237
3.826	3	443156 760966
3.818	8	629173 99807
3.818	8	398533 99807
3.818	8	267444 285430
3.818	8	285430 99807
3.818	8	285430 629173
3.818	8	267444 398533
3.818	8	285430 398533
3.818	8	267444 99807
3.818	8	267444 629173
3.818	8	398533 629173
3.818	7	543974 774828
3.818	7	509313 543974
3.813	7	781900 84391
3.813	7	522216 602670
3.813	7	832778 84391
3.813	7	522216 712288
3.813	7	277914 598759
3.813	7	277914 602670
3.813	7	522216 781900
3.813	7	598759 602670
3.813	7	598759 84391
3.813	7	277914 781900
3.813	7	602670 832778
3.813	7	277914 832778
3.813	7	277914 84391
3.813	7	522216 598759
3.813	7	522216 84391
3.813	7	277914 712288
3.813	7	712288 84391
3.813	7	47442 84391
3.813	7	47442 522216
3.813	7	277914 47442
3.813	7	602670 781900
3.813	7	47442 602670
3.813	7	522216 832778
3.813	7	602670 712288
3.811	7	162081 289509
3.810	6	394865 472217
3.810	6	303033 394865
3.810	6	394865 797077
3.805	2	491431 595487
3.802	6	52683 869846
3.794	5	156538 543974
3.793	5	166955 35064
3.793	5	154839 675814
3.793	5	675814 687479
3.793	5	35064 558960
3.793	5	166955 948015
3.793	5	154839 166955
3.793	5	558960 675814
3.793	5	166955 675814
3.793	5	166955 215505
3.793	5	675814 948015
3.793	5	35064 687479
3.790	6	395143 947970
3.787	7	191392 965525
3.787	7	191392 899568
3.786	7	629173 642787
3.786	7	642787 668285
3.786	7	398533 668285
3.786	7	642787 99807
3.786	7	629173 668285
3.786	7	285430 642787
3.786	7	285430 668285
3.786	7	398533 642787
3.786	7	267444 642787
3.786	7	668285 99807
3.786	7	267444 668285
3.776	7	522216 642787
3.776	7	177932 642787
3.776	7	177932 277914
3.776	7	277914 642787
3.776	7	177932 522216
3.773	7	622455 899568
3.773	7	622455 965525
3.773	5	556060 696891
3.773	5	756619 797129
3.773	5	251103 696891
3.773	5	172504 517840
3.773	5	536256 797129
3.773	5	213560 593627
3.773	5	213560 797129
3.773	5	172504 213560
3.773	5	517840 797129
3.773	5	543106 802107
3.773	5	281013 593627
3.773	5	281013 797129
3.773	5	251103 593627
3.773	5	593627 756619
3.773	5	281013 696891
3.773	5	802107 803171
3.773	5	696891 756619
3.773	5	696891 75334
3.773	5	172504 536256
3.773	5	536256 696891
3.773	5	251103 797129
3.773	5	517840 593627
3.773	5	172504 251103
3.773	5	172504 313229
3.773	5	172504 58998
3.773	5	281013 802107
3.773	5	172504 802107
3.773	5	802107 927646
3.773	5	536256 593627
3.773	5	369426 802107
3.773	5	172504 980890
3.773	5	213560 696891
3.773	5	75334 797129
3.773	5	556060 593627
3.773	5	556060 797129
3.773	5	517840 696891
3.773	5	593627 75334
3.773	5	386341 802107
3.767	6	518209 58998
3.767	6	87106 980890
3.767	6	916435 974907
3.767	6	313229 518209
3.767	6	80201 916435
3.767	6	311072 980890
3.767	6	413742 58998
3.767	6	905569 907356
3.767	6	311072 472217
3.767	6	359068 916435
3.767	6	740719 916435
3.767	6	624702 905569
3.767	6	311072 58998
3.767	6	410531 884122
3.767	6	907356 974907
3.767	6	472217 907356
3.767	6	311072 907356
3.767	6	410531 974907
3.767	6	472217 663194
3.767	6	518209 907356
3.767	6	621485 663194
3.767	6	624702 642390
3.767	6	58998 87106
3.767	6	357393 905569
3.767	6	472217 642390
3.767	6	359068 472217
3.767	6	413742 624702
3.767	6	413742 629617
3.767	6	624702 80201
3.767	6	629617 884122
3.767	6	621485 884122
3.767	6	359068 907356
3.767	6	357393 740719
3.767	6	311072 916435
3.767	6	518209 916435
3.767	6	472217 518209
3.767	6	413742 916435
3.767	6	740719 907356
3.767	6	621485 905569
3.767	6	629617 905569
3.767	6	357393 518209
3.767	6	884122 907356
3.767	6	410531 413742
3.767	6	518209 980890
3.767	6	663194 797077
3.767	6	621485 80201
3.767	6	884122 916435
3.767	6	663194 980890
3.767	6	797077 905569
3.767	6	313229 974907
3.767	6	313229 642390
3.767	6	359068 797077
3.767	6	907356 980890
3.767	6	974907 980890
3.767	6	311072 313229
3.767	6	357393 80201
3.767	6	359068 410531
3.767	6	311072 410531
3.767	6	357393 472217
3.767	6	80201 907356
3.767	6	357393 624702
3.767	6	642390 980890
3.767	6	304199 980890
3.767	6	304199 797077
3.767	6	357393 884122
3.767	6	472217 87106
3.767	6	797077 87106
3.767	6	642390 797077
3.767	6	58998 642390
3.767	6	624702 907356
3.767	6	797077 80201
3.767	6	624702 87106
3.767	6	472217 905569
3.767	6	304199 313229
3.767	6	518209 629617
3.767	6	313229 357393
3.767	6	472217 974907
3.767	6	357393 58998
3.767	6	410531 518209
3.767	6	313229 413742
3.767	6	58998 974907
3.767	6	304199 58998
3.767	6	413742 907356
3.767	6	663194 907356
3.767	6	797077 884122
3.767	6	621485 974907
3.767	6	311072 621485
3.767	6	472217 884122
3.767	6	629617 974907
3.767	6	905569 916435
3.767	6	518209 621485
3.767	6	311072 797077
3.767	6	624702 740719
3.767	6	359068 621485
3.767	6	311072 357393
3.767	6	359068 629617
3.767	6	313229 663194
3.767	6	313229 907356
3.767	6	472217 80201
3.767	6	410531 905569
3.767	6	629617 80201
3.767	6	359068 624702
3.767	6	357393 413742
3.767	6	629617 663194
3.767	6	58998 907356
3.767	6	518209 797077
3.767	6	357393 974907
3.767	6	357393 797077
3.767	6	311072 629617
3.767	6	357393 663194
3.767	6	313229 87106
3.767	6	413742 980890
3.767	6	410531 663194
3.767	6	413742 621485
3.767	6	357393 359068
3.767	6	797077 907356
3.767	6	624702 884122
3.767	6	663194 916435
3.767	6	304199 624702
3.767	6	410531 80201
3.767	6	472217 740719
3.767	6	629617 740719
3.767	6	58998 663194
3.767	6	304199 472217
3.767	6	797077 974907
3.767	6	357393 980890
3.767	6	740719 797077
3.767	6	621485 740719
3.767	6	410531 740719
3.766	3	825613 940224
3.766	3	378622 825613
3.766	3	596404 956843
3.766	3	349692 825613
3.766	3	238770 956843
3.766	3	825613 893762
3.766	3	825613 868385
3.761	4	394865 716230
3.761	4	222807 687479
3.761	4	166955 716230
3.761	4	154839 222807
3.761	4	215505 394865
3.761	4	154839 394865
3.761	4	166955 222807
3.761	4	166955 404744
3.761	4	394865 948015
3.761	4	222807 948015
3.761	4	222807 558960
3.761	4	154839 404744
3.761	4	404744 948015
3.761	4	404744 687479
3.761	4	404744 558960
3.755	4	172504 675099
3.755	4	172504 933071
3.755	4	172504 949928
3.753	7	557056 917150
3.750	5	152081 942186
3.749	6	694918 868385
3.749	6	294657 663194
3.749	6	518209 694918
3.749	6	378622 974907
3.749	6	868385 974907
3.749	6	311072 694918
3.749	6	940224 974907
3.749	6	311072 868385
3.749	6	608014 624702
3.749	6	299049 974907
3.749	6	299049 663194
3.749	6	663194 893762
3.749	6	299049 868385
3.749	6	663194 940224
3.749	6	294657 311072
3.749	6	349692 663194
3.749	6	518209 940224
3.749	6	349692 974907
3.749	6	608014 694918
3.749	6	294657 868385
3.749	6	311072 378622
3.749	6	624702 868385
3.749	6	299049 518209
3.749	6	299049 608014
3.749	6	311072 940224
3.749	6	294657 974907
3.749	6	378622 518209
3.749	6	294657 608014
3.749	6	518209 893762
3.749	6	299049 311072
3.749	6	518209 868385
3.749	6	694918 974907
3.749	6	378622 663194
3.749	6	311072 349692
3.749	6	663194 868385
3.749	6	893762 974907
3.749	6	311072 893762
3.749	6	294657 518209
3.749	6	663194 694918
3.749	6	349692 518209
3.746	8	385627 661598
3.739	4	172504 550162
3.739	4	172504 596404
3.739	4	172504 554816
3.739	4	172504 665355
3.739	7	803171 884122
3.739	7	543106 927646
3.739	7	359068 386341
3.739	7	369426 905569
3.739	7	386341 740719
3.739	7	386341 543106
3.739	7	386341 803171
3.739	7	740719 803171
3.739	7	386341 905569
3.739	7	543106 803171
3.739	7	386341 884122
3.739	7	543106 884122
3.739	7	905569 927646
3.739	7	386341 927646
3.739	7	80201 803171
3.739	7	359068 543106
3.739	7	369426 386341
3.739	7	884122 927646
3.739	7	359068 369426
3.739	7	369426 740719
3.739	7	80201 927646
3.739	7	359068 803171
3.739	7	543106 80201
3.739	7	369426 543106
3.739	7	803171 905569
3.739	7	359068 927646
3.739	7	543106 905569
3.739	7	740719 927646
3.739	7	369426 80201
3.739	7	543106 740719
3.739	7	386341 80201
3.739	7	369426 884122
3.738	5	675099 835642
3.738	5	835642 933071
3.735	8	527245 863620
3.727	5	321618 825613
[truncated: 789,362 more rows]
