# Supplementary material for: Stratification of amyotrophic lateral sclerosis patients: a crowdsourcing approach
Source: Sci Rep. 2019 Jan 24;9:690. doi: 10.1038/s41598-018-36873-4 (PMC6345935; doi:10.1038/s41598-018-36873-4)
Supplement: Supplementary file 4 — Supplementary Info 4 [file 41598_2018_36873_MOESM4_ESM.zip › proact_progression.pruned]

108479	116211	117161	12118	125810	145555	147329	149691	157696	15905	166955	172526	195575	196410	21560	216472	221422	238192	245009	249890	275808	28318	29578	305272	310860	324794	371301	371616	399834	40657	413870	417519	418177	426182	432450	441261	46196	478490	499583	504175	551061	558960	569970	574020	593799	601694	603986	631712	633461	64018	655872	657230	665355	67802	688236	70750	711322	718740	737747	752480	753843	789670	797711	809966	821512	831964	843050	856291	876856	885777	893696	905503	910845	924076	941526	945039	948677	959548	969589	973817	989003
102814	103569	105932	13503	146598	164249	173311	1736	176608	194424	205052	224429	233569	248774	257372	258176	282541	289509	294657	29543	297428	308703	31657	339849	346334	349692	352948	369016	378622	38700	394865	395143	413742	420399	420943	453526	476220	4877	492509	495758	499542	517840	518209	54014	543106	556389	557056	563451	574903	589416	58998	600617	606785	621485	642902	665487	667478	702087	721368	726411	75334	764223	76739	788283	795444	795448	80182	810016	812670	822878	827134	836321	873306	87368	879802	88857	896940	905166	908384	916296	916435	937065	939068	945288	948176	961317	98762
100272	11684	125581	154140	155125	155441	238770	245810	247532	249308	266589	310203	315813	341038	359917	362926	36478	373169	382569	382843	388642	39045	401812	442796	448795	451166	468849	49183	500506	509313	535555	537016	543974	561216	583688	594932	596404	60843	620124	625539	626707	628134	639693	652664	653919	657124	661521	694978	696891	701256	709238	709322	732573	740719	769958	772201	774828	803490	807970	821660	82514	834207	867023	867360	874012	882735	894648	909638	927164	951687	952274	965525	979420	992560	994895
111495	113208	119554	120896	121870	125143	156721	164737	165183	165883	17035	179679	221158	231647	235139	23973	242479	246269	255718	259565	282304	304956	377679	414718	419443	421146	421181	422293	45160	464023	487244	49938	506574	519681	520673	527462	543879	547827	553017	567812	585126	586581	594974	613095	633470	636685	638039	64812	656738	668122	68206	68949	690814	703483	745063	74855	780650	784413	806999	819649	820003	831401	875085	876399	908803	913477	925205	926707	931636	935830	950043	950315	963577	964030	968346	970424	971112
