# Supplementary material for: Stratification of amyotrophic lateral sclerosis patients: a crowdsourcing approach
Source: Sci Rep. 2019 Jan 24;9:690. doi: 10.1038/s41598-018-36873-4 (PMC6345935; doi:10.1038/s41598-018-36873-4)
Supplement: Supplementary file 4 — Supplementary Info 4 [file 41598_2018_36873_MOESM4_ESM.zip › reg_survival.pairs]

11.256	6	2907 2910
11.090	6	1839 I1218
10.981	5	I1067 I1080
10.981	5	I1080 I867
10.981	5	I1080 I720
10.981	5	I1067 I867
10.981	5	I1067 I720
10.981	5	I720 I867
10.797	5	I880 I991
10.702	5	2846 2991
10.485	5	I1055 I322
10.447	6	I50 I756
10.306	6	I455 I784
10.286	5	I55 I735
9.949	5	I388 I559
9.949	5	I532 I91
9.871	6	I358 I929
9.871	6	I1115 I410
9.809	6	I568 I812
9.809	6	I13 I827
9.730	6	I146 I851
9.658	5	I136 I805
9.658	5	2990 I136
9.658	5	2990 I805
9.613	6	I1001 I1148
9.584	6	I613 I780
9.584	6	I1112 I97
9.584	6	I1004 I1227
9.495	5	1483 I934
9.465	4	1583 I322
9.465	4	1583 I1067
9.465	4	1583 I720
9.465	4	1583 I867
9.465	4	I1055 I720
9.465	4	I1055 I867
9.465	4	1583 I1080
9.465	4	I322 I867
9.465	4	I1055 I1080
9.465	4	I1080 I322
9.465	4	I1067 I322
9.465	4	1583 I1055
9.465	4	I322 I720
9.465	4	I1055 I1067
9.361	6	I603 I76
9.361	6	I603 I790
9.361	6	I76 I790
9.324	6	I1224 I400
9.221	5	2807 2934
9.116	6	I1135 I31
9.060	5	I1166 I470
9.024	6	I691 I90
9.001	5	I581 I85
8.997	5	I419 I91
8.997	5	I1100 I746
8.893	6	I117 I944
8.893	6	I117 I1176
8.893	6	I1176 I944
8.891	6	I864 I893
8.891	6	I548 I620
8.879	4	I326 I514
8.828	6	I1241 I951
8.828	6	I1217 I809
8.813	6	I367 I627
8.802	5	2826 I845
8.789	5	I364 I897
8.789	5	I409 I835
8.733	4	I1046 I280
8.711	4	1262 1933
8.711	4	2303 2930
8.711	6	I325 I852
8.557	6	I1065 I1283
8.543	5	I1251 I756
8.543	5	I1251 I50
8.540	6	I1190 I1200
8.540	6	I402 I670
8.540	6	I1220 I523
8.540	6	I1257 I215
8.515	5	2991 I40
8.514	5	1777 I170
8.485	6	I1205 I156
8.485	6	I1205 I954
8.485	6	I156 I954
8.485	6	I587 I901
8.477	6	I159 I975
8.327	4	I1072 I572
8.327	4	I163 I708
8.323	5	I285 I953
8.323	5	I1263 I219
8.323	5	I219 I285
8.323	5	I219 I953
8.323	5	I1263 I953
8.323	5	I1263 I285
8.317	6	I524 I641
8.213	5	I115 I610
8.213	5	I1199 I127
8.213	5	I439 I537
8.213	5	I1126 I495
8.213	5	I1056 I1209
8.200	4	2902 2928
8.188	4	1431 I32
8.158	5	I696 I845
8.135	6	I312 I342
8.135	6	I187 I958
8.104	3	1840 I471
8.096	5	2988 I922
8.096	5	I1148 I271
8.096	5	I1031 I922
8.096	5	I1001 I271
8.096	5	2988 I1031
8.094	4	2846 I40
8.078	4	I421 I507
8.032	5	I658 I750
8.032	5	I108 I1142
8.018	4	1022 3018
8.017	4	I3 I948
7.996	5	I193 I337
7.996	5	I324 I89
7.996	5	I527 I668
7.996	5	I38 I829
7.996	5	I1068 I837
7.996	5	I497 I888
7.996	5	I1006 I416
7.980	6	I1069 I290
7.980	6	I1069 I626
7.980	6	I290 I626
7.963	5	1348 1938
7.963	5	1699 2897
7.963	5	2327 2583
7.963	5	1088 2897
7.963	5	2511 2897
7.963	5	1348 1699
7.963	5	2303 2511
7.963	5	1677 2511
7.963	5	1840 1938
7.963	5	1169 1840
7.963	5	1699 2327
7.963	5	1169 2327
7.963	5	2269 2327
7.963	5	1088 1699
7.963	5	1996 2511
7.963	5	1677 1699
7.963	5	2511 2583
7.963	5	1088 2327
7.963	5	1431 3048
7.963	5	1840 2269
7.963	5	1431 2269
7.963	5	1169 1431
7.963	5	1938 2269
7.963	5	1431 2245
7.963	5	2245 2583
7.963	5	1088 1169
7.963	5	1699 1938
7.963	5	2245 2511
7.963	5	1996 2245
7.963	5	1677 1938
7.963	5	1699 1996
7.963	5	1996 3048
7.963	5	1431 2303
7.963	5	1677 2269
7.963	5	2303 3048
7.963	5	1840 2245
7.963	5	1348 3048
7.963	5	1169 1348
7.963	5	2303 2327
7.963	5	1699 3048
7.963	5	1088 2303
7.963	5	1677 2327
7.963	5	1938 2583
7.963	5	1699 2303
7.963	5	1169 1938
7.963	5	1938 2303
7.963	5	1088 2583
7.963	5	2303 2583
7.963	5	1088 1677
7.963	5	1088 2511
7.963	5	1348 1677
7.963	5	1677 2583
7.963	5	1088 1938
7.963	5	1996 2303
7.963	5	2327 2897
7.963	5	1169 2269
7.963	5	2245 2269
7.963	5	1938 2245
7.963	5	1169 2245
7.963	5	2303 2897
7.963	5	1938 2327
7.963	5	1088 2245
7.963	5	1169 1677
7.963	5	1699 1840
7.963	5	1996 2583
7.963	5	2245 2303
7.963	5	1840 2583
7.963	5	1088 2269
7.963	5	1699 2583
7.963	5	1348 2269
7.963	5	1088 1431
7.963	5	1348 2511
7.963	5	1699 2269
7.963	5	1677 2245
7.963	5	1431 2327
7.963	5	1348 2327
7.963	5	2245 3048
7.963	5	1677 1996
7.963	5	1169 2303
7.963	5	1996 2327
7.963	5	1699 2245
7.963	5	2245 2897
7.963	5	1348 2583
7.963	5	1088 1996
7.963	5	1677 1840
7.963	5	1348 2303
7.963	5	2269 2303
7.963	5	1348 2245
7.963	5	2269 2583
7.963	5	1348 1840
7.963	5	2327 2511
7.963	5	2897 3048
7.963	5	2269 3048
7.963	5	1348 2897
7.963	5	1088 3048
7.963	5	1840 3048
7.963	5	1431 2511
7.963	5	1431 1996
7.963	5	1169 2897
7.963	5	1431 1699
7.963	5	2327 3048
7.963	5	1431 2897
7.963	5	2583 3048
7.963	5	1938 1996
7.963	5	1431 1938
7.963	5	1348 1431
7.963	5	1169 1996
7.963	5	2511 3048
7.963	5	1996 2897
7.963	5	1840 2897
7.963	5	1840 2303
7.963	5	1169 3048
7.963	5	2583 2897
7.963	5	1169 2511
7.963	5	1431 2583
7.963	5	1348 1996
7.963	5	1677 2303
7.963	5	1840 2327
7.963	5	2269 2897
7.963	5	1840 1996
7.963	5	1431 1677
7.963	5	1169 1699
7.963	5	1938 3048
7.963	5	2245 2327
7.963	5	1088 1840
7.963	5	1840 2511
7.963	5	1938 2897
7.963	5	1996 2269
7.963	5	1677 2897
7.963	5	1169 2583
7.963	5	1431 1840
7.963	5	1938 2511
7.963	5	1677 3048
7.963	5	1699 2511
7.963	5	1088 1348
7.963	5	2269 2511
7.911	5	I859 I886
7.905	5	I132 I850
7.905	5	I182 I855
7.905	5	I1284 I399
7.905	5	I107 I300
7.905	5	I1066 I240
7.905	5	I297 I309
7.873	5	I1005 I787
7.873	5	I105 I493
7.873	5	I198 I73
7.873	5	I1005 I707
7.873	5	I707 I787
7.873	5	I921 I95
7.871	5	I411 I463
7.871	5	I293 I893
7.871	5	I293 I864
7.864	4	2269 3052
7.864	4	1865 2327
7.808	5	2094 I400
7.808	5	I1192 I840
7.808	5	I100 I1049
7.808	5	I1115 I1155
7.808	5	I1259 I577
7.808	5	I390 I581
7.808	5	2094 I1224
7.808	5	I1155 I410
7.808	5	I324 I363
7.808	5	I560 I885
7.787	4	2981 I901
7.787	4	2981 I587
7.782	4	2826 I696
7.782	4	3048 I824
7.782	4	3022 I624
7.720	4	2386 I1129
7.708	5	I315 I988
7.708	5	I1148 I763
7.708	5	2988 I1179
7.708	5	I1001 I763
7.708	5	I1104 I315
7.708	5	I1104 I988
7.708	5	I289 I580
7.689	5	2819 2902
7.673	4	I509 I720
7.647	5	1868 I331
7.647	5	I362 I389
7.647	5	I362 I950
7.647	5	2898 I831
7.647	5	I389 I950
7.604	5	3052 I122
7.547	4	I684 I999
7.520	5	I523 I760
7.520	5	I1220 I760
7.520	5	I197 I215
7.520	5	I1257 I197
7.520	5	1646 I566
7.520	5	I1206 I402
7.520	5	I1206 I670
7.501	5	I163 I690
7.501	5	I1120 I55
7.501	5	I1113 I55
7.501	5	I1113 I163
7.501	5	I1113 I719
7.501	5	I265 I690
7.501	5	I55 I719
7.501	5	I163 I265
7.501	5	I1120 I690
7.501	5	I265 I719
7.501	5	I163 I55
7.501	5	I1120 I265
7.501	5	I1120 I719
7.501	5	I265 I55
7.501	5	I1120 I163
7.501	5	I1113 I690
7.501	5	I1113 I1120
7.501	5	I1113 I265
7.501	5	I55 I690
7.501	5	I690 I719
7.501	5	I163 I719
7.499	5	2941 I598
7.499	5	I1051 I539
7.499	5	I5 I71
7.499	5	I1170 I1259
7.499	5	I18 I885
7.499	5	I1096 I727
7.494	4	2897 I52
7.485	5	I1280 I707
7.485	5	I362 I467
7.485	4	I390 I85
7.484	4	I131 I428
7.480	4	I419 I532
7.465	5	I435 I926
7.465	5	I1015 I1045
7.465	5	I1150 I435
7.465	5	I1150 I926
7.450	4	I511 I988
7.327	5	I1188 I85
7.325	4	I331 I541
7.325	4	1868 I541
7.320	4	2823 I484
7.311	5	I505 I809
7.311	5	I484 I886
7.311	5	I1217 I505
7.305	5	I165 I708
7.303	5	I1045 I1118
7.297	5	I76 I969
7.297	5	I367 I750
7.297	5	I627 I750
7.297	5	I790 I969
7.297	5	I603 I969
7.297	5	I1002 I108
7.288	4	I481 I69
7.271	4	2245 I889
7.271	4	1840 I508
7.253	3	I1188 I1191
7.227	4	I366 I931
7.212	5	2863 I523
7.212	5	2863 I1220
7.212	5	I1190 I383
7.212	5	I1167 I883
7.212	5	I143 I833
7.212	5	I1129 I143
7.212	5	I359 I548
7.212	5	I114 I350
7.212	5	I747 I864
7.212	5	I1129 I833
7.212	5	I747 I893
7.212	5	I1200 I383
7.212	5	I359 I620
7.199	3	2662 I165
7.197	4	I289 I685
7.177	5	3037 I275
7.177	5	3037 I369
7.177	5	I275 I369
7.148	5	2756 I1016
7.148	5	I161 I975
7.148	5	I1016 I799
7.148	5	I159 I161
7.148	5	2756 I799
7.123	4	2817 I249
7.114	5	I342 I998
7.114	5	I381 I958
7.114	5	I1124 I692
7.114	5	I1189 I160
7.114	5	I33 I82
7.114	5	I312 I998
7.114	5	I187 I381
7.114	5	I512 I754
7.079	4	I100 I199
7.079	4	I514 I960
7.079	4	I569 I880
7.079	4	I1018 I249
7.064	4	I175 I707
7.064	4	I1280 I175
6.989	5	I641 I709
6.989	5	I1176 I931
6.989	5	I493 I641
6.989	5	I597 I971
6.989	5	I931 I944
6.989	5	I493 I709
6.989	5	I524 I709
6.989	5	I117 I931
6.989	5	I831 I921
6.989	5	I493 I524
6.960	5	I1144 I626
6.960	5	I1069 I1140
6.960	5	I1140 I626
6.960	5	I403 I691
6.960	5	I846 I975
6.960	5	I348 I691
6.960	5	I1140 I290
6.960	5	I1069 I1144
6.960	5	I348 I403
6.960	5	I348 I90
6.960	5	I1144 I290
6.960	5	I1140 I1144
6.960	5	I403 I90
6.960	5	I147 I715
6.960	5	I159 I846
6.954	5	I1244 I91
6.954	5	I1191 I175
6.954	5	I1191 I1244
6.954	5	I175 I388
6.954	5	I1250 I175
6.954	5	I576 I991
6.954	5	I175 I576
6.954	5	I372 I69
6.954	5	I1244 I1250
6.954	5	I772 I991
6.954	5	I1046 I1191
6.954	5	I1191 I1250
6.954	5	I1046 I91
6.954	5	I1244 I887
6.954	5	I576 I999
6.954	5	I887 I999
6.954	5	I1046 I69
6.954	5	I372 I388
6.954	5	I1244 I372
6.954	5	I1191 I388
6.954	5	I1046 I175
6.954	5	I388 I887
6.954	5	I175 I772
6.954	5	I1191 I372
6.954	5	I175 I69
6.954	5	I1191 I991
6.954	5	I388 I69
6.954	5	I1191 I772
6.954	5	I1191 I576
6.954	5	I746 I91
6.954	5	I1250 I991
6.954	5	I388 I576
6.954	5	I746 I772
6.954	5	I576 I746
6.954	5	I1250 I91
6.954	5	I576 I887
6.954	5	I388 I746
6.954	5	I69 I999
6.954	5	I175 I746
6.954	5	I372 I91
6.954	5	I1046 I388
6.954	5	I576 I91
6.954	5	I372 I887
6.954	5	I1191 I999
6.954	5	I1250 I388
6.954	5	I1244 I746
6.954	5	I1046 I372
6.954	5	I1250 I576
6.954	5	I1046 I991
6.954	5	I1250 I999
6.954	5	I372 I991
6.954	5	I1244 I388
6.954	5	I175 I887
6.954	5	I388 I991
6.954	5	I372 I999
6.954	5	I1046 I746
6.954	5	I1250 I69
6.954	5	I887 I91
6.954	5	I1191 I69
6.954	5	I1250 I372
6.954	5	I175 I999
6.954	5	I1250 I746
6.954	5	I388 I772
6.954	5	I372 I576
6.954	5	I1250 I887
6.954	5	I576 I772
6.954	5	I1244 I175
6.954	5	I175 I991
6.954	5	I69 I91
6.954	5	I1046 I999
6.954	5	I1191 I746
6.954	5	I1046 I887
6.954	5	I1244 I772
6.954	5	I1046 I1244
6.954	5	I91 I999
6.954	5	I91 I991
6.954	5	I772 I887
6.954	5	I746 I999
6.954	5	I1250 I772
6.954	5	I1244 I991
6.954	5	I576 I69
6.954	5	I1244 I576
6.954	5	I1046 I1250
6.954	5	I388 I999
6.954	5	I887 I991
6.954	5	I1046 I772
6.954	5	I69 I746
6.954	5	I69 I991
6.954	5	I1244 I69
6.954	5	I175 I91
6.954	5	I1191 I91
6.954	5	I372 I746
6.954	5	I388 I91
6.954	5	I1191 I887
6.954	5	I746 I991
6.954	5	I372 I772
6.954	5	I991 I999
6.954	5	I772 I999
6.954	5	I1244 I999
6.954	5	I1046 I576
6.954	5	I69 I772
6.954	5	I772 I91
6.954	5	I746 I887
6.954	5	I175 I372
6.954	5	I69 I887
6.935	4	2327 I1217
6.935	4	1036 2853
6.935	4	2327 I505
6.935	4	2327 I809
6.927	4	1022 I998
6.921	4	1323 I155
6.891	4	I484 I859
6.889	4	I1263 I411
6.889	4	I1171 I31
6.889	4	I285 I383
6.889	4	I1200 I285
6.889	4	I1190 I285
6.889	4	I1135 I1171
6.889	4	I1013 I136
6.885	4	I800 I803
6.885	4	I67 I995
6.885	4	2477 2744
6.885	4	I229 I712
6.885	4	I110 I178
6.885	4	I807 I904
6.885	4	I1041 I1182
6.885	4	I222 I993
6.885	4	I1278 I1279
6.885	4	I1054 I722
6.885	4	I42 I791
6.883	3	I1110 I953
6.883	3	I1110 I219
6.883	3	I1110 I285
6.883	3	I1110 I1263
6.882	4	I1124 I1244
6.836	4	2829 I566
6.831	5	I1171 I685
6.827	5	I170 I911
6.809	5	I199 I514
6.809	5	I1271 I514
6.809	5	I514 I771
6.809	5	I1271 I199
6.809	5	I199 I899
6.809	5	I771 I899
6.809	5	I514 I899
6.809	5	I1271 I899
6.809	5	I1271 I771
6.809	5	I199 I771
6.806	5	I435 I958
6.806	5	I692 I901
6.806	5	I207 I852
6.806	5	I1015 I1189
6.806	5	I207 I325
6.806	5	I325 I754
6.806	5	I1141 I1269
6.806	5	I169 I954
6.806	5	I1205 I169
6.806	5	I187 I435
6.806	5	I1141 I82
6.806	5	I754 I852
6.806	5	I1269 I82
6.806	5	I207 I754
6.806	5	I156 I169
6.806	5	I587 I692
6.806	4	2981 I226
6.800	3	3022 I805
6.791	4	I215 I941
6.791	4	I1166 I883
6.791	4	I1257 I941
6.791	4	I1167 I470
6.791	4	I1226 I411
6.791	4	I470 I883
6.791	4	I1166 I1167
6.773	5	2250 2386
6.773	5	1022 2250
6.773	5	1022 2386
6.772	4	2819 I348
6.744	5	1483 2823
6.744	5	2910 3018
6.744	5	1077 1777
6.744	5	2823 3018
6.744	5	1933 2910
6.744	5	1483 1933
6.744	5	1933 2907
6.744	5	2823 2910
6.744	5	1865 2910
6.744	5	1077 2910
6.744	5	1483 2907
6.744	5	1777 2823
6.744	5	1077 1483
6.744	5	1483 3018
6.744	5	1483 2910
6.744	5	2823 2907
6.744	5	1077 1933
6.744	5	2907 3018
6.744	5	1865 3018
6.744	5	1865 1933
6.744	5	1865 2907
6.744	5	1077 2823
6.744	5	1933 3018
6.744	5	1077 3018
6.744	5	1777 1865
6.744	5	1483 1865
6.744	5	1777 2907
6.744	5	1777 2910
6.744	5	1777 1933
6.744	5	1777 3018
6.744	5	1933 2823
6.744	5	1077 2907
6.744	5	1865 2823
6.744	5	1077 1865
6.744	5	1483 1777
6.738	4	1077 I169
6.738	4	3018 I342
6.738	4	3018 I312
6.738	4	3018 I998
6.728	4	I419 I975
6.728	4	I161 I91
6.728	4	I91 I975
6.728	4	I1016 I388
6.728	4	I161 I419
6.728	4	2756 I388
6.728	4	I388 I799
6.728	4	I159 I419
6.728	4	I159 I91
6.703	3	2817 I1018
6.652	5	I715 I87
6.652	5	I1065 I122
6.652	5	I87 I886
6.652	5	I715 I886
6.652	5	I122 I1283
6.652	5	I505 I604
6.652	5	I403 I839
6.612	4	2934 I331
6.612	4	2928 I1002
6.612	4	2807 I331
6.594	4	I369 I999
6.584	4	2823 I715
6.584	4	2823 I147
6.568	4	I286 I921
6.568	4	I597 I735
6.568	4	I1064 I198
6.568	4	I735 I971
6.568	4	I389 I693
6.568	4	I3 I438
6.568	4	I286 I831
6.562	3	1796 2990
6.562	3	I1055 I454
6.562	3	I1067 I1214
6.519	5	I684 I911
6.519	5	I275 I684
6.519	5	I275 I911
6.514	3	2269 I1100
6.508	3	1677 I573
6.508	3	2583 I1151
6.508	3	1348 2946
6.508	3	1699 I482
6.483	4	I219 I312
6.483	4	I219 I342
6.479	4	I1192 I28
6.479	4	I358 I984
6.479	4	2941 I1012
6.479	4	I661 I837
6.479	4	I1012 I598
6.479	4	I1034 I244
6.479	4	I18 I560
6.479	4	I1159 I135
6.479	4	I929 I984
6.479	4	I1006 I34
6.479	4	I1068 I661
6.479	4	I135 I47
6.479	4	I1170 I577
6.479	4	I71 I776
6.479	4	2645 I1008
6.479	4	I5 I776
6.479	4	I28 I840
6.479	4	1839 I909
6.479	4	I363 I89
6.479	4	I1218 I909
6.479	4	I1007 I527
6.479	4	I1007 I668
6.479	4	I1159 I47
6.479	4	I326 I960
6.479	4	I261 I951
6.479	4	I34 I416
6.479	4	I1241 I261
6.479	4	I1154 I1221
6.479	4	I1130 I509
6.468	3	I1226 I1263
6.464	3	I1037 I576
6.464	3	I225 I777
6.464	3	I1202 I265
6.464	3	I1223 I483
6.457	5	I1072 I286
6.457	5	I735 I913
6.457	5	I1105 I310
6.457	5	I811 I880
6.457	5	I310 I428
6.457	5	I417 I913
6.457	5	I1105 I735
6.457	5	I1166 I735
6.457	5	I1018 I913
6.457	5	I1018 I1166
6.457	5	I428 I811
6.457	5	I3 I663
6.457	5	I3 I483
6.457	5	I1105 I532
6.457	5	I3 I417
6.457	5	I1105 I417
6.457	5	I1064 I1105
6.457	5	I1072 I532
6.457	5	I1105 I811
6.457	5	I1064 I730
6.457	5	I286 I483
6.457	5	I417 I559
6.457	5	I1166 I913
6.457	5	I1072 I310
6.457	5	I428 I730
6.457	5	I310 I880
6.457	5	I483 I730
6.457	5	I286 I663
6.457	5	I310 I483
6.457	5	I1064 I777
6.457	5	I730 I735
6.457	5	I310 I811
6.457	5	I663 I941
6.457	5	I270 I3
6.457	5	I1064 I310
6.457	5	I428 I941
6.457	5	I270 I532
6.457	5	I310 I663
6.457	5	I1064 I663
6.457	5	I1064 I913
6.457	5	I1018 I417
6.457	5	I1018 I735
6.457	5	I777 I880
6.457	5	I428 I735
6.457	5	I270 I663
6.457	5	I880 I913
6.457	5	I1072 I913
6.457	5	I532 I777
6.457	5	I1166 I941
6.457	5	I1064 I941
6.457	5	I1018 I559
6.457	5	I310 I941
6.457	5	I730 I777
6.457	5	I532 I913
6.457	5	I1105 I1166
6.457	5	I1166 I559
6.457	5	I1018 I310
6.457	5	I417 I941
6.457	5	I532 I559
6.457	5	I1064 I1166
6.457	5	I1072 I270
6.457	5	I1105 I483
6.457	5	I1166 I286
6.457	5	I286 I417
6.457	5	I1018 I663
6.457	5	I532 I663
6.457	5	I286 I880
6.457	5	I1166 I777
6.457	5	I663 I811
6.457	5	I1072 I880
6.457	5	I1072 I559
6.457	5	I1018 I880
6.457	5	I270 I417
6.457	5	I1018 I1064
6.457	5	I286 I941
6.457	5	I310 I735
6.457	5	I1072 I941
6.457	5	I1018 I730
6.457	5	I310 I777
6.457	5	I270 I310
6.457	5	I1166 I417
6.457	5	I3 I777
6.457	5	I1072 I428
6.457	5	I483 I777
6.457	5	I310 I913
6.457	5	I1105 I913
6.457	5	I1064 I286
6.457	5	I286 I735
6.457	5	I1072 I811
6.457	5	I1072 I1105
6.457	5	I1018 I532
6.457	5	I428 I913
6.457	5	I417 I811
6.457	5	I417 I663
6.457	5	I559 I913
6.457	5	I1166 I3
6.457	5	I428 I483
6.457	5	I532 I941
6.457	5	I559 I777
6.457	5	I1064 I270
6.457	5	I1072 I735
6.457	5	I1072 I1166
6.457	5	I811 I941
6.457	5	I483 I941
6.457	5	I1105 I941
6.457	5	I663 I777
6.457	5	I286 I811
6.457	5	I310 I532
6.457	5	I3 I735
6.457	5	I663 I913
6.457	5	I1064 I880
6.457	5	I417 I730
6.457	5	I735 I941
6.457	5	I532 I880
6.457	5	I1166 I428
6.457	5	I310 I730
6.457	5	I483 I559
6.457	5	I286 I310
6.457	5	I1018 I777
6.457	5	I270 I483
6.457	5	I270 I913
6.457	5	I428 I532
6.457	5	I1018 I3
6.457	5	I1072 I777
6.457	5	I417 I428
6.457	5	I532 I730
6.457	5	I1105 I270
6.457	5	I1105 I3
6.457	5	I1166 I880
6.457	5	I1064 I483
6.457	5	I1072 I730
6.457	5	I1105 I286
6.457	5	I1105 I777
6.457	5	I735 I777
6.457	5	I559 I735
6.457	5	I1064 I3
6.457	5	I730 I913
6.457	5	I559 I663
6.457	5	I532 I735
6.457	5	I1105 I880
6.457	5	I270 I559
6.457	5	I310 I417
6.457	5	I3 I532
6.457	5	I663 I730
6.457	5	I559 I880
6.457	5	I1018 I941
6.457	5	I1018 I1105
6.457	5	I270 I941
6.457	5	I1018 I428
6.457	5	I559 I730
6.457	5	I3 I941
6.457	5	I1064 I417
6.457	5	I735 I880
6.457	5	I1072 I3
6.457	5	I777 I941
6.457	5	I270 I286
6.457	5	I3 I730
6.457	5	I1018 I811
6.457	5	I1072 I417
6.457	5	I270 I880
6.457	5	I777 I811
6.457	5	I811 I913
6.457	5	I1105 I663
6.457	5	I428 I777
6.457	5	I417 I880
6.457	5	I286 I532
6.457	5	I417 I483
6.457	5	I270 I811
6.457	5	I1018 I270
6.457	5	I286 I730
6.457	5	I1018 I286
6.457	5	I310 I559
6.457	5	I913 I941
6.457	5	I417 I735
6.457	5	I663 I880
6.457	5	I1072 I663
6.457	5	I559 I811
6.457	5	I735 I811
6.457	5	I730 I941
6.457	5	I1166 I483
6.457	5	I1072 I483
6.457	5	I483 I735
6.457	5	I532 I811
6.457	5	I730 I880
6.457	5	I270 I730
6.457	5	I1018 I1072
6.457	5	I483 I811
6.457	5	I270 I777
6.457	5	I428 I663
6.457	5	I3 I428
6.457	5	I1018 I483
6.457	5	I1064 I428
6.457	5	I1064 I559
6.457	5	I1064 I735
6.457	5	I1166 I270
6.457	5	I286 I428
6.457	5	I417 I777
6.457	5	I286 I559
6.457	5	I1166 I811
6.457	5	I730 I811
6.457	5	I1105 I559
6.457	5	I1064 I811
6.457	5	I1166 I532
6.457	5	I417 I532
6.457	5	I483 I913
6.457	5	I286 I913
6.457	5	I1166 I663
6.457	5	I483 I880
6.457	5	I1166 I730
6.457	5	I1064 I532
6.457	5	I1064 I1072
6.457	5	I663 I735
6.457	5	I286 I777
6.457	5	I3 I310
6.457	5	I428 I880
6.457	5	I270 I428
6.457	5	I483 I663
6.457	5	I3 I913
6.457	5	I286 I3
6.457	5	I3 I811
6.457	5	I777 I913
6.457	5	I1166 I310
6.457	5	I1105 I730
6.457	5	I3 I880
6.457	5	I270 I735
6.457	5	I3 I559
6.457	5	I559 I941
6.457	5	I880 I941
6.457	5	I483 I532
6.457	5	I1105 I428
6.457	5	I428 I559
6.451	4	1777 I911
6.386	4	I270 I852
6.386	4	I1269 I417
6.386	4	I270 I325
6.386	4	I270 I754
6.386	4	I1015 I730
6.386	4	I1141 I417
6.386	4	I417 I82
6.386	4	I1189 I730
6.386	4	I207 I270
6.329	4	I226 I403
6.329	4	I226 I839
6.283	4	1323 2511
6.283	4	1323 2269
6.283	4	1323 1677
6.283	4	1323 1699
6.283	4	1323 1840
6.283	4	1323 2327
6.283	4	1262 1677
6.283	4	1323 2583
6.283	4	1169 1323
6.283	4	1323 1938
6.283	4	1262 2511
6.283	4	1323 3048
6.283	4	1169 1262
6.283	4	1323 2303
6.283	4	1262 2303
6.283	4	1262 1699
6.283	4	1323 2245
6.283	4	1262 2327
6.283	4	1262 1431
6.283	4	1262 2245
6.283	4	1323 1996
6.283	4	1262 2583
6.283	4	1323 1348
6.283	4	1262 2897
6.283	4	1088 1323
6.283	4	1262 1938
6.283	4	1323 2897
6.283	4	1262 1348
6.283	4	1088 1262
6.283	4	1262 1996
6.283	4	1262 1323
6.283	4	1262 1840
6.283	4	1323 1431
6.283	4	1262 2269
6.283	4	1262 3048
6.276	4	2853 I1069
6.276	4	3052 I1065
6.276	4	2853 I290
6.276	4	3052 I1283
6.276	4	2853 I626
6.232	4	I604 I913
6.232	4	I715 I859
6.232	4	I505 I913
6.232	4	I532 I846
6.232	4	I859 I87
6.197	5	2662 2930
6.191	4	I1023 I52
6.191	4	I1023 I749
6.191	4	I1013 I282
6.191	4	I1031 I1179
6.191	4	I359 I535
6.191	4	I293 I747
6.191	4	2863 I760
6.191	4	1646 2833
6.191	4	I1179 I922
6.191	4	I52 I749
6.191	4	I282 I769
6.191	4	2833 I566
6.191	4	I271 I763
6.191	4	I1013 I769
6.191	4	I40 I932
6.191	4	I1112 I481
6.191	4	I535 I620
6.191	4	I481 I97
6.191	4	I535 I548
6.172	4	2902 2934
6.172	4	2819 2934
6.163	5	I235 I366
6.163	5	I235 I419
6.163	5	I1100 I419
6.163	5	I366 I419
6.163	5	I1100 I235
6.163	5	I1100 I366
6.162	4	I226 I507
6.162	4	I507 I541
6.162	4	I226 I541
6.156	3	I1188 I968
6.156	3	I1130 I720
6.156	3	I624 I805
6.141	2	I1110 I262
6.126	3	I1110 I541
6.107	3	2981 I692
6.103	3	2662 I301
6.103	3	1169 I994
6.103	3	2303 I385
6.103	3	2930 I385
6.059	3	I235 I727
6.059	3	I337 I771
6.059	3	I1105 I824
6.059	3	2645 I253
6.059	3	I1034 I1250
6.059	3	I1049 I199
6.059	3	I1154 I887
6.059	3	I451 I708
6.059	3	I1008 I253
6.059	3	I193 I771
6.059	3	I569 I991
6.059	3	I1191 I968
6.059	3	I1051 I719
6.059	3	I1096 I235
6.059	3	I165 I301
6.059	3	I1120 I497
6.059	3	I663 I934
6.059	3	I1221 I887
6.059	3	I163 I451
6.059	3	I38 I811
6.059	3	I811 I829
6.059	3	I1250 I244
6.059	3	I690 I994
6.059	3	I1072 I1212
6.059	3	I1212 I572
6.059	3	I1120 I888
6.059	3	I539 I719
6.051	5	2853 3022
6.051	5	2829 3022
6.051	5	2829 2853
6.051	5	2826 2829
6.051	5	2826 2991
6.051	5	2826 2853
6.051	5	2826 3022
6.051	5	2829 2991
6.051	5	2853 2991
6.051	5	2991 3022
6.004	5	I1212 I1251
6.004	5	I296 I661
6.004	5	I110 I661
6.004	5	I1212 I296
6.004	5	I110 I296
6.004	5	I110 I1251
6.004	5	I1251 I661
6.004	5	I1212 I661
6.004	5	I1251 I296
6.004	5	I110 I1212
5.999	4	I1188 I507
5.999	4	I507 I85
5.973	4	I1055 I136
5.973	4	2990 I1055
5.973	4	I136 I322
5.973	4	2990 I322
5.973	4	I322 I805
5.973	4	I1055 I805
5.968	4	I367 I658
5.968	4	I889 I948
5.968	4	I545 I971
5.968	4	I831 I95
5.968	4	I438 I948
5.968	4	I438 I889
5.968	4	I105 I709
5.968	4	I105 I524
5.968	4	I627 I658
5.968	4	I467 I950
5.968	4	I1005 I1280
5.968	4	2898 I921
5.968	4	I155 I198
5.968	4	I1280 I787
5.968	4	I545 I597
5.968	4	2898 I95
5.968	4	I389 I467
5.968	4	I105 I641
5.968	4	I155 I73
5.968	4	I1002 I1142
5.968	4	I508 I689
5.956	5	2645 I409
5.869	3	I1004 I322
5.869	3	I1263 I463
5.869	3	I136 I769
5.869	3	I136 I282
5.869	3	I1227 I322
5.869	3	I580 I685
5.815	3	1996 I350
5.815	3	2991 I932
5.815	3	1938 I1206
5.815	3	2829 2833
5.815	3	1996 I114
5.815	3	1088 I1004
5.815	3	1938 I670
5.815	3	1088 I1227
5.815	3	2386 I833
5.815	3	2386 I143
5.815	3	2511 I580
5.815	3	2897 I1023
5.815	3	2897 I749
5.815	3	1646 2829
5.815	3	2511 I289
5.815	3	1938 I402
5.811	4	I685 I85
5.811	4	I1171 I1188
5.811	4	I1171 I85
5.811	4	I1188 I685
5.788	4	I1271 I708
5.788	4	I199 I708
5.788	4	I708 I899
5.788	4	I514 I708
5.788	4	I165 I771
5.788	4	I165 I199
5.788	4	I708 I771
5.788	4	I165 I899
5.788	4	I165 I514
5.788	4	I1271 I165
5.786	4	I169 I263
5.786	4	I1205 I263
5.786	4	I1045 I1189
5.786	4	I156 I263
5.786	4	I1141 I33
5.786	4	I381 I435
5.786	4	I263 I954
5.786	4	I1150 I187
5.786	4	I1118 I160
5.786	4	I1269 I33
5.786	4	I1150 I381
5.786	4	I187 I926
5.786	4	I325 I512
5.786	4	I207 I512
5.786	4	I1124 I587
5.786	4	I512 I852
5.786	4	I926 I958
5.786	4	I1045 I160
5.786	4	I1150 I958
5.786	4	I1015 I1118
5.786	4	I1118 I1189
5.786	4	I381 I926
5.786	4	I1124 I901
5.786	4	I1015 I160
5.785	3	2981 I541
5.785	3	2981 I507
5.771	3	I197 I941
5.771	3	I69 I97
5.771	3	I31 I772
5.771	3	I1113 I114
5.771	3	I1104 I511
5.771	3	I1113 I350
5.771	3	I1135 I772
5.771	3	I1226 I463
5.771	3	I1112 I69
5.771	3	I315 I511
5.731	5	1796 1868
5.731	5	1036 1839
5.731	5	1036 I1218
5.731	5	1796 3037
5.731	5	1796 2898
5.731	5	1839 I1150
5.731	5	1036 1796
5.731	5	1796 I1218
5.731	5	3037 I1218
5.731	5	1036 2898
5.731	5	1839 I282
5.731	5	1796 I282
5.731	5	1839 2898
5.731	5	I1218 I282
5.731	5	1839 1868
5.731	5	3037 I282
5.731	5	2898 I282
5.731	5	2898 I1218
5.731	5	1868 I282
5.731	5	1796 1839
5.731	5	1036 I282
5.731	5	2898 I1150
5.731	5	1796 I1150
5.731	5	1839 3037
5.731	5	1036 3037
5.731	5	1868 I1218
5.731	5	1868 I1150
5.731	5	1868 2898
5.731	5	3037 I1150
5.731	5	I1150 I1218
5.731	5	1036 I1150
5.731	5	1036 1868
5.731	5	I1150 I282
5.731	5	1868 3037
5.731	5	2898 3037
5.728	4	2826 2981
5.728	4	2853 2981
5.728	4	2981 3022
5.728	4	2829 2981
5.728	4	2981 2991
5.700	5	2807 3052
5.700	5	2817 3052
5.700	5	2807 2817
5.682	2	1169 I690
5.682	2	1262 I899
5.682	2	1933 I899
5.682	2	1483 I663
5.682	2	3048 I1105
5.667	5	I253 I859
5.667	5	I253 I511
5.667	5	I511 I859
5.645	3	I1080 I508
5.645	3	I1080 I689
5.645	3	I750 I953
5.645	3	I658 I953
5.645	3	I367 I953
5.645	3	I627 I953
5.632	4	I147 I484
5.632	4	I691 I839
5.632	4	1036 I1144
5.632	4	I604 I809
5.632	4	1036 I290
5.632	4	I348 I839
5.632	4	I839 I90
5.632	4	I484 I87
5.632	4	I147 I87
5.632	4	1036 I626
5.632	4	I161 I846
5.632	4	I147 I886
5.632	4	1036 I1140
5.632	4	I1217 I604
5.632	4	I484 I715
5.632	4	1036 I1069
5.630	4	2846 2853
5.630	4	2829 2846
5.630	4	2846 3022
5.630	4	2826 2846
5.592	3	2928 I108
5.592	3	2902 I1142
5.592	3	2902 I1002
5.592	3	1323 I73
5.592	3	1323 I198
5.592	3	1840 I689
5.592	3	2902 I108
5.592	3	2245 I948
5.592	3	1868 2807
5.592	3	2928 I1142
5.592	3	2245 I438
5.592	3	1868 2934
5.580	4	1262 2645
5.580	4	1262 I409
5.548	3	I1176 I366
5.548	3	I471 I508
5.548	3	I175 I787
5.548	3	I693 I950
5.548	3	I467 I693
5.548	3	I545 I55
5.548	3	I545 I735
5.548	3	I1271 I790
5.548	3	I286 I95
5.548	3	I1271 I603
5.548	3	I366 I944
5.548	3	I1005 I175
5.548	3	I362 I693
5.548	3	I1271 I969
5.548	3	I55 I971
5.548	3	I471 I689
5.548	3	I55 I597
5.548	3	I1064 I73
5.548	3	I3 I889
5.548	3	2898 I286
5.548	3	I1271 I76
5.548	3	I117 I366
5.548	3	I1064 I155
5.503	4	I219 I805
5.503	4	2990 I226
5.503	4	I1171 I285
5.503	4	I1263 I136
5.503	4	I226 I953
5.503	4	2990 I685
5.503	4	I1263 I685
5.503	4	2990 I219
5.503	4	I1171 I226
5.503	4	I136 I285
5.503	4	2990 I285
5.503	4	I226 I685
5.503	4	I285 I685
5.503	4	2990 I1171
5.503	4	I1263 I226
5.503	4	I685 I805
5.503	4	I1171 I1263
5.503	4	I285 I805
5.503	4	I1171 I805
5.503	4	I1171 I219
5.503	4	I219 I685
5.503	4	I226 I285
5.503	4	I136 I226
5.503	4	I685 I953
5.503	4	I219 I226
5.503	4	I226 I805
5.503	4	2990 I953
5.503	4	I1171 I953
5.503	4	I1171 I136
5.503	4	I805 I953
5.503	4	I1263 I805
5.503	4	2990 I1263
5.503	4	I136 I685
5.503	4	I136 I219
5.503	4	I136 I953
5.498	4	I170 I275
5.498	4	I369 I684
5.498	4	3037 I911
5.498	4	I170 I684
5.498	4	3037 I170
5.498	4	I369 I911
5.498	4	I170 I369
5.498	4	3037 I684
5.493	2	2511 I685
5.493	2	1088 I322
5.466	3	I1110 I514
5.466	3	I1110 I771
5.466	3	I1110 I165
5.466	3	I1110 I899
5.466	3	I1110 I1271
5.466	3	I1110 I708
5.466	3	I1110 I199
5.463	3	I82 I867
5.463	3	I1269 I867
5.463	3	I1141 I867
5.463	3	I219 I998
5.463	3	I33 I867
5.457	5	I261 I326
5.457	5	I161 I535
5.457	5	I1280 I799
5.457	5	I326 I89
5.457	5	I161 I799
5.457	5	I1280 I261
5.457	5	I1280 I535
5.457	5	I1280 I326
5.457	5	I261 I89
5.457	5	I1280 I161
5.457	5	I161 I326
5.457	5	I326 I535
5.457	5	I799 I89
5.457	5	I535 I799
5.457	5	I535 I89
5.457	5	I161 I261
5.457	5	I1280 I89
5.457	5	I326 I799
5.457	5	I261 I799
5.457	5	I261 I535
5.457	5	I161 I89
5.448	2	I1171 I772
5.437	4	I1166 I471
5.437	4	I735 I887
5.437	4	I1046 I265
5.437	4	I1046 I55
5.437	4	I265 I880
5.437	4	I663 I887
5.437	4	I175 I719
5.437	4	I1105 I55
5.437	4	I388 I719
5.437	4	I1072 I1113
5.437	4	I265 I483
5.437	4	I1113 I1191
5.437	4	I1018 I1113
5.437	4	I388 I483
5.437	4	I690 I91
5.437	4	I1166 I69
5.437	4	I1105 I991
5.437	4	I719 I887
5.437	4	I1244 I719
5.437	4	I483 I91
5.437	4	I175 I730
5.437	4	I1120 I483
5.437	4	I270 I91
5.437	4	I1113 I735
5.437	4	I163 I913
5.437	4	I1244 I163
5.437	4	I1166 I991
5.437	4	I735 I91
5.437	4	I265 I772
5.437	4	I3 I69
5.437	4	I1120 I428
5.437	4	I372 I690
5.437	4	I1064 I69
5.437	4	I777 I887
5.437	4	I1064 I1191
5.437	4	I1113 I270
5.437	4	I1018 I175
5.437	4	I1120 I417
5.437	4	I471 I483
5.437	4	I372 I719
5.437	4	I265 I310
5.437	4	I1244 I735
5.437	4	I163 I811
5.437	4	I1120 I887
5.437	4	I719 I913
5.437	4	I1120 I310
5.437	4	I265 I286
5.437	4	I1064 I163
5.437	4	I310 I388
5.437	4	I1072 I991
5.437	4	I483 I746
5.437	4	I913 I991
5.437	4	I471 I690
5.437	4	I69 I777
5.437	4	I163 I388
5.437	4	I1244 I265
5.437	4	I1120 I1250
5.437	4	I1120 I532
5.437	4	I163 I3
5.437	4	I1191 I811
5.437	4	I428 I55
5.437	4	I388 I880
5.437	4	I55 I663
5.437	4	I730 I91
5.437	4	I1120 I559
5.437	4	I1166 I388
5.437	4	I1072 I719
5.437	4	I163 I880
5.437	4	I1064 I55
5.437	4	I1191 I55
5.437	4	I1105 I1250
5.437	4	I1105 I887
5.437	4	I1046 I719
5.437	4	I265 I991
5.437	4	I532 I69
5.437	4	I1120 I3
5.437	4	I1166 I372
5.437	4	I372 I880
5.437	4	I471 I880
5.437	4	I286 I772
5.437	4	I772 I941
5.437	4	I388 I471
5.437	4	I471 I772
5.437	4	I746 I777
5.437	4	I1191 I163
5.437	4	I772 I880
5.437	4	I163 I999
5.437	4	I417 I991
5.437	4	I417 I55
5.437	4	I310 I69
5.437	4	I663 I91
5.437	4	I1191 I428
5.437	4	I1244 I310
5.437	4	I388 I532
5.437	4	I1018 I69
5.437	4	I286 I55
5.437	4	I719 I730
5.437	4	I690 I746
5.437	4	I265 I471
5.437	4	I690 I880
5.437	4	I1250 I719
5.437	4	I1105 I163
5.437	4	I1120 I811
5.437	4	I372 I941
5.437	4	I417 I69
5.437	4	I483 I690
5.437	4	I663 I719
5.437	4	I1105 I471
5.437	4	I483 I69
5.437	4	I1046 I428
5.437	4	I1191 I265
5.437	4	I163 I746
5.437	4	I286 I471
5.437	4	I286 I887
5.437	4	I1072 I69
5.437	4	I1250 I417
5.437	4	I1072 I55
5.437	4	I3 I991
5.437	4	I3 I372
5.437	4	I559 I69
5.437	4	I265 I559
5.437	4	I1064 I372
5.437	4	I55 I880
5.437	4	I735 I991
5.437	4	I1113 I388
5.437	4	I1018 I1244
5.437	4	I1113 I286
5.437	4	I265 I532
5.437	4	I471 I532
5.437	4	I1018 I91
5.437	4	I1120 I730
5.437	4	I175 I777
5.437	4	I69 I941
5.437	4	I663 I690
5.437	4	I1166 I175
5.437	4	I483 I719
5.437	4	I471 I576
5.437	4	I532 I772
5.437	4	I1113 I746
5.437	4	I372 I471
5.437	4	I1105 I719
5.437	4	I1072 I999
5.437	4	I3 I91
5.437	4	I576 I690
5.437	4	I811 I91
5.437	4	I388 I777
5.437	4	I175 I690
5.437	4	I1250 I163
5.437	4	I163 I777
5.437	4	I1064 I576
5.437	4	I175 I55
5.437	4	I690 I913
5.437	4	I270 I690
5.437	4	I1018 I991
5.437	4	I1120 I576
5.437	4	I69 I880
5.437	4	I163 I730
5.437	4	I1244 I559
5.437	4	I1046 I310
5.437	4	I1072 I91
5.437	4	I3 I576
5.437	4	I55 I559
5.437	4	I913 I999
5.437	4	I471 I735
5.437	4	I3 I55
5.437	4	I55 I91
5.437	4	I1120 I270
5.437	4	I286 I388
5.437	4	I1166 I999
5.437	4	I175 I417
5.437	4	I690 I941
5.437	4	I559 I746
5.437	4	I576 I941
5.437	4	I532 I999
5.437	4	I1064 I991
5.437	4	I417 I690
5.437	4	I1113 I417
5.437	4	I1113 I3
5.437	4	I175 I559
5.437	4	I417 I887
5.437	4	I690 I991
5.437	4	I3 I887
5.437	4	I1046 I1072
5.437	4	I1166 I772
5.437	4	I1046 I483
5.437	4	I286 I91
5.437	4	I1018 I999
5.437	4	I265 I576
5.437	4	I1113 I471
5.437	4	I175 I941
5.437	4	I1046 I730
5.437	4	I576 I880
5.437	4	I417 I746
5.437	4	I1105 I1191
5.437	4	I1250 I265
5.437	4	I735 I746
5.437	4	I1113 I532
5.437	4	I483 I55
5.437	4	I372 I663
5.437	4	I1166 I746
5.437	4	I1072 I746
5.437	4	I310 I91
5.437	4	I417 I772
5.437	4	I559 I91
5.437	4	I286 I576
5.437	4	I1046 I286
5.437	4	I719 I999
5.437	4	I265 I270
5.437	4	I1191 I663
5.437	4	I1113 I772
5.437	4	I1113 I91
5.437	4	I265 I3
5.437	4	I1120 I735
5.437	4	I372 I735
5.437	4	I880 I887
5.437	4	I1018 I887
5.437	4	I372 I777
5.437	4	I55 I941
5.437	4	I55 I811
5.437	4	I663 I69
5.437	4	I1166 I690
5.437	4	I1018 I1046
5.437	4	I270 I69
5.437	4	I69 I811
5.437	4	I1072 I576
5.437	4	I417 I576
5.437	4	I1113 I69
5.437	4	I1250 I880
5.437	4	I265 I887
5.437	4	I719 I772
5.437	4	I69 I735
5.437	4	I1105 I1244
5.437	4	I175 I428
5.437	4	I388 I55
5.437	4	I428 I690
5.437	4	I1105 I999
5.437	4	I163 I576
5.437	4	I719 I880
5.437	4	I265 I69
5.437	4	I471 I559
5.437	4	I1120 I388
5.437	4	I471 I991
5.437	4	I265 I811
5.437	4	I1046 I559
5.437	4	I1250 I483
5.437	4	I1018 I55
5.437	4	I1191 I735
5.437	4	I1018 I1120
5.437	4	I3 I746
5.437	4	I286 I999
5.437	4	I730 I887
5.437	4	I1072 I175
5.437	4	I471 I941
5.437	4	I777 I991
5.437	4	I1113 I483
5.437	4	I471 I91
5.437	4	I55 I777
5.437	4	I1244 I428
5.437	4	I388 I730
5.437	4	I1244 I941
5.437	4	I1120 I91
5.437	4	I1064 I265
5.437	4	I1166 I265
5.437	4	I310 I887
5.437	4	I1191 I471
5.437	4	I1046 I777
5.437	4	I483 I576
5.437	4	I719 I991
5.437	4	I286 I719
5.437	4	I417 I719
5.437	4	I1018 I372
5.437	4	I1064 I175
5.437	4	I55 I730
5.437	4	I1250 I735
5.437	4	I163 I471
5.437	4	I91 I913
5.437	4	I428 I471
5.437	4	I719 I746
5.437	4	I1120 I880
5.437	4	I746 I880
5.437	4	I1250 I471
5.437	4	I175 I913
5.437	4	I735 I772
5.437	4	I663 I772
5.437	4	I265 I913
5.437	4	I1250 I55
5.437	4	I532 I576
5.437	4	I532 I991
5.437	4	I941 I991
5.437	4	I1072 I1244
5.437	4	I1105 I576
5.437	4	I1105 I91
5.437	4	I175 I663
5.437	4	I163 I532
5.437	4	I1046 I941
5.437	4	I532 I887
5.437	4	I1191 I3
5.437	4	I772 I811
5.437	4	I772 I913
5.437	4	I576 I913
5.437	4	I1113 I1250
5.437	4	I1113 I1244
5.437	4	I1018 I690
5.437	4	I1064 I887
5.437	4	I1166 I887
5.437	4	I163 I372
5.437	4	I286 I372
5.437	4	I1046 I1166
5.437	4	I270 I388
5.437	4	I69 I690
5.437	4	I1120 I913
5.437	4	I163 I941
5.437	4	I1250 I428
5.437	4	I1105 I372
5.437	4	I270 I719
5.437	4	I175 I265
5.437	4	I1046 I811
5.437	4	I310 I999
5.437	4	I163 I417
5.437	4	I1064 I1250
5.437	4	I777 I999
5.437	4	I471 I719
5.437	4	I483 I772
5.437	4	I265 I663
5.437	4	I388 I941
5.437	4	I372 I811
5.437	4	I388 I913
5.437	4	I1250 I559
5.437	4	I1113 I941
5.437	4	I1046 I880
5.437	4	I310 I576
5.437	4	I1244 I532
5.437	4	I310 I772
5.437	4	I310 I55
5.437	4	I532 I690
5.437	4	I1113 I175
5.437	4	I576 I735
5.437	4	I388 I417
5.437	4	I310 I991
5.437	4	I471 I69
5.437	4	I69 I913
5.437	4	I1064 I719
5.437	4	I811 I991
5.437	4	I428 I746
5.437	4	I576 I811
5.437	4	I663 I746
5.437	4	I1064 I1120
5.437	4	I1113 I372
5.437	4	I1018 I772
5.437	4	I1046 I913
5.437	4	I163 I735
5.437	4	I1166 I55
5.437	4	I1064 I690
5.437	4	I163 I772
5.437	4	I471 I730
5.437	4	I3 I999
5.437	4	I1166 I1250
5.437	4	I1046 I1064
5.437	4	I1018 I1191
5.437	4	I1113 I777
5.437	4	I483 I887
5.437	4	I1018 I471
5.437	4	I1120 I999
5.437	4	I1018 I746
5.437	4	I1018 I265
5.437	4	I163 I483
5.437	4	I1072 I887
5.437	4	I388 I690
5.437	4	I310 I372
5.437	4	I270 I576
5.437	4	I1046 I1120
5.437	4	I1244 I880
5.437	4	I3 I388
5.437	4	I1120 I746
5.437	4	I1064 I772
5.437	4	I163 I69
5.437	4	I1064 I1113
5.437	4	I559 I690
5.437	4	I55 I887
5.437	4	I175 I310
5.437	4	I1120 I1244
5.437	4	I1250 I913
5.437	4	I1072 I388
5.437	4	I1120 I1191
5.437	4	I880 I91
5.437	4	I372 I559
5.437	4	I1046 I735
5.437	4	I1072 I372
5.437	4	I1244 I777
5.437	4	I1191 I286
5.437	4	I265 I999
5.437	4	I719 I941
5.437	4	I310 I719
5.437	4	I559 I991
5.437	4	I163 I310
5.437	4	I1046 I532
5.437	4	I175 I880
5.437	4	I372 I483
5.437	4	I270 I55
5.437	4	I286 I69
5.437	4	I1120 I471
5.437	4	I270 I746
5.437	4	I1250 I532
5.437	4	I730 I772
5.437	4	I811 I887
5.437	4	I471 I887
5.437	4	I1250 I270
5.437	4	I1244 I730
5.437	4	I163 I991
5.437	4	I3 I690
5.437	4	I1166 I1191
5.437	4	I55 I772
5.437	4	I1250 I941
5.437	4	I532 I719
5.437	4	I559 I999
5.437	4	I1064 I999
5.437	4	I1105 I388
5.437	4	I1191 I690
5.437	4	I471 I777
5.437	4	I1113 I913
5.437	4	I163 I887
5.437	4	I1064 I91
5.437	4	I1064 I1244
5.437	4	I1120 I941
5.437	4	I1046 I471
5.437	4	I1191 I913
5.437	4	I3 I719
5.437	4	I1166 I719
5.437	4	I1064 I746
5.437	4	I372 I730
5.437	4	I270 I772
5.437	4	I1250 I811
5.437	4	I719 I91
5.437	4	I735 I999
5.437	4	I532 I55
5.437	4	I428 I772
5.437	4	I265 I777
5.437	4	I175 I471
5.437	4	I55 I576
5.437	4	I265 I388
5.437	4	I163 I428
5.437	4	I1244 I913
5.437	4	I1191 I532
5.437	4	I265 I735
5.437	4	I372 I532
5.437	4	I1046 I663
5.437	4	I1191 I730
5.437	4	I428 I69
5.437	4	I286 I746
5.437	4	I690 I735
5.437	4	I1191 I417
5.437	4	I576 I663
5.437	4	I690 I730
5.437	4	I1105 I746
5.437	4	I1046 I1113
5.437	4	I3 I772
5.437	4	I1191 I483
5.437	4	I265 I372
5.437	4	I310 I471
5.437	4	I690 I999
5.437	4	I1244 I811
5.437	4	I1166 I576
5.437	4	I310 I690
5.437	4	I388 I735
5.437	4	I1244 I3
5.437	4	I1018 I719
5.437	4	I1166 I163
5.437	4	I175 I532
5.437	4	I417 I91
5.437	4	I471 I999
5.437	4	I1113 I559
5.437	4	I1105 I690
5.437	4	I1120 I372
5.437	4	I1018 I388
5.437	4	I1244 I483
5.437	4	I265 I91
5.437	4	I1244 I663
5.437	4	I175 I735
5.437	4	I1244 I417
5.437	4	I559 I887
5.437	4	I428 I719
5.437	4	I719 I777
5.437	4	I428 I887
5.437	4	I1250 I690
5.437	4	I559 I719
5.437	4	I55 I991
5.437	4	I1072 I163
5.437	4	I1046 I690
5.437	4	I265 I941
5.437	4	I1113 I428
5.437	4	I1244 I270
5.437	4	I1244 I471
5.437	4	I1120 I772
5.437	4	I1120 I1166
5.437	4	I690 I772
5.437	4	I471 I663
5.437	4	I690 I777
5.437	4	I265 I746
5.437	4	I1046 I417
5.437	4	I532 I746
5.437	4	I388 I663
5.437	4	I1046 I270
5.437	4	I372 I913
5.437	4	I1064 I388
5.437	4	I690 I811
5.437	4	I1191 I880
5.437	4	I1113 I310
5.437	4	I1244 I55
5.437	4	I746 I913
5.437	4	I1072 I1250
5.437	4	I746 I811
5.437	4	I69 I719
5.437	4	I1191 I270
5.437	4	I270 I999
5.437	4	I1072 I690
5.437	4	I887 I913
5.437	4	I663 I991
5.437	4	I55 I913
5.437	4	I175 I270
5.437	4	I1191 I559
5.437	4	I1250 I3
5.437	4	I91 I941
5.437	4	I163 I270
5.437	4	I1072 I772
5.437	4	I1018 I1250
5.437	4	I1120 I663
5.437	4	I1191 I310
5.437	4	I1113 I1166
5.437	4	I175 I483
5.437	4	I1046 I3
5.437	4	I1120 I175
5.437	4	I1072 I1191
5.437	4	I1113 I663
5.437	4	I1018 I576
5.437	4	I772 I777
5.437	4	I1120 I69
5.437	4	I69 I730
5.437	4	I471 I811
5.437	4	I730 I746
5.437	4	I1250 I777
5.437	4	I1113 I811
5.437	4	I730 I991
5.437	4	I1191 I777
5.437	4	I3 I471
5.437	4	I428 I91
5.437	4	I1046 I1105
5.437	4	I471 I913
5.437	4	I471 I55
5.437	4	I175 I286
5.437	4	I880 I999
5.437	4	I1105 I175
5.437	4	I576 I777
5.437	4	I388 I428
5.437	4	I1064 I471
5.437	4	I1046 I163
5.437	4	I1113 I887
5.437	4	I163 I663
5.437	4	I1018 I163
5.437	4	I1191 I941
5.437	4	I719 I811
5.437	4	I1113 I991
5.437	4	I777 I91
5.437	4	I483 I991
5.437	4	I286 I690
5.437	4	I55 I999
5.437	4	I559 I772
5.437	4	I1113 I576
5.437	4	I163 I91
5.437	4	I175 I811
5.437	4	I1072 I1120
5.437	4	I265 I428
5.437	4	I286 I991
5.437	4	I372 I417
5.437	4	I690 I887
5.437	4	I163 I175
5.437	4	I1120 I991
5.437	4	I1113 I880
5.437	4	I941 I999
5.437	4	I428 I576
5.437	4	I265 I730
5.437	4	I428 I999
5.437	4	I310 I746
5.437	4	I270 I887
5.437	4	I1166 I91
5.437	4	I55 I746
5.437	4	I175 I3
5.437	4	I265 I417
5.437	4	I1250 I286
5.437	4	I417 I471
5.437	4	I746 I941
5.437	4	I1120 I777
5.437	4	I388 I811
5.437	4	I55 I69
5.437	4	I372 I55
5.437	4	I559 I576
5.437	4	I1191 I719
5.437	4	I1105 I1120
[truncated: 115,304 more rows]
