# Supplementary material for: Stratification of amyotrophic lateral sclerosis patients: a crowdsourcing approach
Source: Sci Rep. 2019 Jan 24;9:690. doi: 10.1038/s41598-018-36873-4 (PMC6345935; doi:10.1038/s41598-018-36873-4)
Supplement: Supplementary file 4 — Supplementary Info 4 [file 41598_2018_36873_MOESM4_ESM.zip › reg_survival.pruned]

1022	2250	2386	2477	2645	2756	2833	2863	2928	2941	2946	2988	I1001	I1005	I1023	I1031	I1034	I1037	I1041	I105	I1051	I1054	I1065	I1066	I1068	I107	I1118	I1129	I1135	I114	I1148	I1151	I1161	I117	I1170	I1176	I1221	I1269	I1276	I1279	I1283	I13	I135	I182	I198	I222	I249	I263	I271	I301	I309	I31	I315	I325	I364	I38	I385	I399	I409	I416	I424	I438	I455	I467	I493	I50	I527	I568	I580	I597	I604	I658	I687	I707	I73	I756	I769	I776	I784	I787	I799	I801	I806	I812	I827	I835	I852	I87	I897	I921	I922	I932	I944	I95	I960
1077	1483	1646	1777	1865	1933	2094	2662	2807	2817	2823	2907	2910	2930	3018	3052	I100	I1002	I1004	I1007	I1008	I1012	I1013	I1049	I1069	I108	I1096	I1112	I1115	I1144	I1167	I1182	I1189	I1190	I1200	I1209	I1214	I122	I1220	I1224	I1227	I1241	I1257	I1259	I127	I1278	I1284	I131	I147	I155	I160	I169	I170	I178	I187	I215	I244	I262	I290	I312	I33	I342	I350	I354	I358	I359	I363	I375	I390	I400	I402	I403	I410	I451	I495	I523	I524	I537	I539	I566	I573	I603	I610	I626	I641	I67	I670	I689	I691	I692	I71	I715	I747	I749	I750	I754	I755	I76	I790	I791	I800	I82	I840	I846	I850	I855	I885	I90	I904	I909	I911	I929	I934	I951	I958	I97	I971	I998
1036	1088	1169	1262	1323	1348	1431	1583	1677	1699	1796	1839	1840	1868	1938	1996	2245	2269	2303	2327	2511	2583	2744	2819	2826	2829	2846	2853	2897	2898	2902	2934	2981	2990	2991	3022	3037	3048	I1015	I1093	I1130	I1141	I1150	I1205	I1218	I143	I156	I207	I226	I234	I240	I275	I28	I282	I297	I32	I331	I34	I379	I383	I389	I40	I411	I435	I452	I5	I505	I508	I548	I587	I598	I613	I620	I709	I780	I807	I831	I845	I864	I886	I893	I901	I931	I954	I968	I995
