# Supplementary material for: Stratification of amyotrophic lateral sclerosis patients: a crowdsourcing approach
Source: Sci Rep. 2019 Jan 24;9:690. doi: 10.1038/s41598-018-36873-4 (PMC6345935; doi:10.1038/s41598-018-36873-4)
Supplement: Supplementary file 4 — Supplementary Info 4 [file 41598_2018_36873_MOESM4_ESM.zip › cluster.readme]

This archive contains the cluster specific analyses, split into several files that were
generated consecutively in the following order

.pairs
- assessment of the tendency of a pair of patients to be coclustered
- <score>
- <number of clusterings where the 2 patients appear in the same cluster
- <patient1>
- <patient2>

.cluster; .pruned
- cluster (rows) to patient mappings as determined by the consensus clustering
- the number of rows indicates the number of clusters
- each row contains the corresponding set of IDs of the patients 
- .cluster: complete mapping
- .pruned: mapping restricted to the 50% of patients closest to their respective centroid

.ps
- graph based depiction (spring embedding) of the consensus clusters
- edges are defined by the corresponding .pairs file
- nodes represent patients, colored according to the corresponding .cluster file

.anova
- ANOVA analysis of the differential feature value distribution across the clusters
- <FDR%> false discovery rate
- <test-value> primary test value (continuous: ANOVA, discrete: Fishers exact test)
- <ratio of standard deviation/average>
- <number of patients> <average feature value> <standard deviation> for each cluster
- <total number of patients>
- <feature name>
- <cont=continuous feature, disc=discrete feature>
