# Supplementary material for: Stratification of amyotrophic lateral sclerosis patients: a crowdsourcing approach
Source: Sci Rep. 2019 Jan 24;9:690. doi: 10.1038/s41598-018-36873-4 (PMC6345935; doi:10.1038/s41598-018-36873-4)
Supplement: Supplementary file 4 — Supplementary Info 4 [file 41598_2018_36873_MOESM4_ESM.zip › reg_survival.ttest]

Corrected p-value	raw p-value	FDR	expected number of false positives	F value	1-2	1-3	2-3	ORF
-1.12	0.65	0.000000	0.00	1.5	-0.000 0.00791468968816561 -2.93794326241138	-0.000 0.194325399152251 -1.95322104018913	+0.017 0.36715751822216 0.984722222222246	mouth_1
-1.12	0.64	0.000000	0.00	1.5	-5.532 0.701526972109461 -1.48464058180077	+0.000 0.111705290505308 7.95597023601903	+0.000 0.012849385491631 9.4406108178198	alsfrs_r_total_1
-1.12	0.63	0.000000	0.00	1.5	-5.481 0.700737851615233 -1.42291441279003	+0.000 0.112833360916275 7.58469858156029	+0.000 0.0146941707077361 9.00761299435031	alsfrs_total_1
-1.12	0.60	0.000000	0.00	1.4	+6.270 0.711543664146785 0.487573626637811	+0.000 0.0582516206597325 3.17737588652482	+0.000 0.0600282412057715 2.68980225988701	trunk_1
-1.12	0.53	0.000000	0.00	1.2	-0.000 0.018276385535271 -1.23040629883399	-0.000 0.233108198957868 -0.827275413711575	+0.015 0.417672297576347 0.403130885122413	q1_speech_1
-1.12	0.52	0.000000	0.00	1.2	+1.071 0.592151397870171 0.969136915494654	+0.000 0.027539188510478 3.82464539007092	+0.000 0.138488407185147 2.85550847457627	leg_1
-1.12	0.50	0.000000	0.00	1.2	+20.425 0.805005510699987 0.162113835797565	+0.000 0.0939031167634146 1.51858747044916	+0.000 0.0881947447260143 1.3564736346516	q7_turning_in_bed_1
-1.12	0.49	0.000000	0.00	1.1	+1.330 0.611258387886752 0.576947349441038	+0.000 0.0242918997020399 2.26790780141844	+0.000 0.146796851172256 1.6909604519774	q9_climbing_stairs_1
-1.12	0.46	0.000000	0.00	1.1	+4.210 0.683864171765323 0.325459790840245	+0.000 0.0710993314328732 1.65878841607566	+0.000 0.124469310959628 1.33332862523541	q6_dressing_and_hygiene_1
-1.12	0.45	0.000000	0.00	1.0	+1.062 0.591211266485456 0.392189566053616	+0.000 0.0549782901969017 1.55673758865249	+0.000 0.171175451182608 1.16454802259887	q8_walking_1
-1.12	0.41	0.000000	0.00	0.9	-0.000 0.0292742348346831 -0.968445726649838	-0.015 0.4226112163879 -0.500413711583919	+0.000 0.291224224197549 0.468032015065919	q3_swallowing_1
-1.12	0.39	0.000000	0.00	0.9	-60.149 0.925146975813557 -0.0137904559414127	-0.000 0.168471969872654 -0.424636044176707	-0.000 0.177602178259406 -0.410845588235294	als_staging_move_1
-1.12	0.26	0.000000	0.00	0.6	-0.000 0.163940266052749 -0.739091236927516	-0.019 0.329065671254117 -0.625531914893621	+11.044 0.754996002056092 0.113559322033896	q2_salivation_1
-1.12	0.21	0.000000	0.00	0.5	+52.799 0.907873897148241 0.156046399807672	+0.000 0.282042299328607 2.04695035460993	+0.000 0.260935951378035 1.89090395480226	hands_1
-1.12	0.20	0.000000	0.00	0.5	+51.609 0.904553799866254 0.0912128861641985	+0.000 0.287069782659371 1.07346335697399	+0.000 0.282534114589409 0.982250470809787	q5_cutting_1
-1.12	0.19	0.000000	0.00	0.4	+59.600 0.923235694440098 0.064833513643463	+0.000 0.30772427698583 0.973486997635935	+0.000 0.29326598442203 0.908653483992472	q4_handwriting_1
-1.12	0.17	0.000000	0.00	0.4	+0.538 0.547861824180841 0.195074415308292	-0.558 0.552505139170391 -0.296142904953146	-0.000 0.19256530565236 -0.491217320261439	als_staging_total_1
-1.12	0.11	0.000000	0.00	0.3	+0.016 0.397297428175285 0.21285140562249	+0.494 0.538362933796552 0.192018072289157	-19.076 0.798205730983763 -0.0208333333333333	als_staging_eat_1
-1.12	0.11	0.030303	0.01	0.3	+0.019 0.327038187911016 9.42442997323819	+6.527 0.71617138629151 3.11817258261935	-0.511 0.544378911013352 -6.30625739061884	age_1
-1.12	0.10	0.029412	0.01	0.2	-36.977 0.865991537958467 -0.159454261329426	+0.300 0.508586535243631 0.896572104018951	+0.016 0.398821014433731 1.05602636534838	respiratory_r_1
-1.12	0.09	0.027778	0.01	0.2	-39.418 0.873187745750527 -0.0506070441158757	+0.483 0.539441098342574 0.315070921985819	+0.015 0.419851084216421 0.365677966101695	r2_orthopnea_1
-1.12	0.09	0.027027	0.01	0.2	-33.838 0.855545963142763 -0.0977280923187891	+0.476 0.533166043434794 0.488947990543737	+0.014 0.423607628410707 0.586676082862526	respiratory_1
-1.12	0.09	0.026316	0.01	0.2	-33.580 0.855545963142763 -0.0977280923187891	+0.482 0.533166043434794 0.488947990543737	+0.015 0.423607628410707 0.586676082862526	r1_dyspnea_1
-1.12	0.03	2.833333	1.36	0.1	-77.660 0.960108437409432 -12.0330954504906	-2.139 0.639878799820653 -140.196083231334	-4.058 0.680769642433655 -128.162987780843	onset_delta_1
-1.12	0.03	5.857143	2.87	0.1	-100.000 0.951556139305575 -0.0111191248948153	+100.000 0.740262480262191 0.0925531914893654	+100.000 0.679964217049771 0.103672316384181	r3_respiratory_insufficiency_1
-1.12	0.02	8.725490	4.45	0.0	+100.000 0.973221403928577 0.004045594141271	-100.000 0.747779775019397 -0.0554928045515395	-100.000 0.724276075534332 -0.0595383986928105	als_staging_breath_1
-1.12	0.00	49.982759	28.99	0.0	+100.000 0.869931212505792 0.00401606425702811	+100.000 0.890713490477185 0.00401606425702811	+100.000 1 0	als_staging_com_1
