# Supplementary material for: Stratification of amyotrophic lateral sclerosis patients: a crowdsourcing approach
Source: Sci Rep. 2019 Jan 24;9:690. doi: 10.1038/s41598-018-36873-4 (PMC6345935; doi:10.1038/s41598-018-36873-4)
Supplement: Supplementary file 4 — Supplementary Info 4 [file 41598_2018_36873_MOESM4_ESM.zip › proact_survival.anova.txt]

FDR%	Test-value	StDev/Avg	red cluster			green cluster			blue cluster			#patients	feature	feature type
0	1.814	0.178	89	92.51	12.63	112	63.94	7.89	23	87.63	10.47	224	fvc_percent2	cont
0	1.633	0.18	131	94.44	14	116	63.77	7.99	33	86.74	9.79	280	fvc_percent	cont
0	1.623	0.182	131	94.61	13.77	116	63.64	8.52	33	87.86	11.26	280	fvc_percent1	cont
0	79.661	1.239	6	1	7.17	42	1	67.76	4	1	4.72	52	LIDOCAINE	disc1
0	1.352	0.177	89	91.69	14.23	112	63.49	9.43	23	85.84	10.74	224	fvc_percent3	cont
0	0.963	0.14	291	63.27	7.56	166	58	10.14	175	44.28	6.61	632	Age	cont
0	0.719	0.116	223	39.41	3.95	166	30.13	5.6	97	35.28	5.28	486	ALSFRS_R_Total	cont
0	79.369	1.129	7	1	7.12	47	1	64.07	8	1	8.18	62	MIDAZOLAM	disc1
0	0.719	0.137	223	31.71	3.72	166	23.09	5.19	97	27.67	4.86	486	ALSFRS_Total	cont
0	0.609	0.207	140	3.53	0.97	132	2.3	0.65	41	3.68	0.63	313	fvc1	cont
0	0.601	0.205	140	3.54	0.98	132	2.31	0.63	41	3.65	0.61	313	fvc	cont
0	78.894	1.115	5	1	4.95	47	1	62.7	11	1	11.24	63	FENTANYL	disc1
0	0.596	0.203	140	3.55	0.98	132	2.32	0.63	41	3.65	0.61	313	fvc2	cont
0	0.556	0.203	140	3.53	1.01	132	2.31	0.65	41	3.61	0.63	313	fvc3	cont
0.02	0.414	0.24	208	3.2	0.84	89	1.73	1.19	82	2.22	1.08	379	Q5a_Cutting_without_Gastrostomy	cont
0.02	0.38	0.183	223	6.32	1.3	166	4.17	1.89	97	4.93	1.58	486	trunk	cont
0.05	0.363	0.248	223	3.19	0.86	166	1.83	1.21	97	2.18	1.1	486	Q5_Cutting	cont
0.1	0.323	0.158	223	3.47	0.62	166	2.43	1.01	97	2.82	0.89	486	Q7_Turning_in_Bed	cont
0.11	0.317	0.198	223	6.54	1.46	166	4.17	2.39	97	4.95	1.86	486	hands	cont
0.11	0.312	0.216	223	2.85	0.85	166	1.74	1	97	2.11	0.83	486	Q6_Dressing_and_Hygiene	cont
0.33	0.219	0.119	41	89.32	17.04	30	108.81	30.73	46	118.3	31.13	117	GFR	cont
0.42	72.184	0.795	17	1	20.33	34	1	46.29	5	1	5.56	56	Gastrointestinal signs and symptoms	disc1
0.48	0.192	0.155	223	3.35	0.78	166	2.34	1.33	97	2.77	0.89	486	Q4_Handwriting	cont
1.06	0.15	0.134	223	3.21	1	166	2.39	1.14	97	3.25	0.83	486	Q1_Speech	cont
1.05	0.149	0.316	41	317.75	251.18	30	151.37	107.56	46	395.5	308.14	117	CK	cont
1.09	0.147	0.03	54	5.89	0.47	119	6.28	0.51	59	5.94	0.43	232	Urine Ph	cont
1.13	0.144	0.096	223	10.09	2.34	166	8.26	2.69	97	10.35	1.98	486	mouth	cont
1.19	0.141	0.181	223	5.07	2.14	166	3.38	1.96	97	3.88	2	486	leg	cont
1.22	0.139	0.277	223	2.19	1.34	166	1.16	1.17	97	1.48	1.2	486	Q9_Climbing_Stairs	cont
1.2	0.139	0.05	223	11.36	1.3	166	10.15	1.73	97	11.14	1.32	486	respiratory_R	cont
1.23	0.137	0.235	104	130.11	131.64	138	233.44	114.6	77	214.28	129.22	319	Platelets	cont
1.26	0.135	0.065	41	87.48	16.29	30	74.17	12.64	46	85.51	14.61	117	svc_percent	cont
1.35	0.131	0.214	105	2378.35	2332.23	139	4014.43	1706.15	77	3775.2	2120.05	321	Red Blood Cells (RBC)	cont
1.35	0.13	0.072	223	3.66	0.56	166	3.11	0.86	97	3.54	0.64	486	respiratory	cont
1.36	0.129	0.018	41	69.53	3.73	30	68.42	3.29	46	71.43	3.23	117	Protein	cont
1.52	71.005	1.137	3	1	4.25	31	1	56.55	7	1	10.2	41	CEFAZOLIN	disc1
1.55	0.122	0.101	41	3.35	0.87	30	2.83	0.99	46	3.68	1.03	117	svc	cont
1.7	0.119	0.118	223	2.89	0.88	166	2.23	0.88	97	2.4	0.89	486	Q8_Walking	cont
1.73	0.118	0.081	223	3.5	0.7	166	2.93	0.9	97	3.49	0.73	486	Q3_Swallowing	cont
1.72	70.862	0.661	18	1	20.92	32	1	41.19	8	1	8.75	58	General system disorders NEC	disc1
1.85	0.115	0.072	223	3.62	0.63	166	3.08	0.87	97	3.52	0.66	486	R1_Dyspnea	cont
1.97	0.112	0.209	15	8.24	4.21	96	14.51	8.61	19	8.47	7.43	130	Urine Protein	cont
2.18	0.107	0.041	76	3.69	0.4	23	3.32	0.61	10	3.59	0.43	109	Q10_Respiratory	cont
2.71	0.097	0.098	13	1.48	0.31	89	1.58	0.53	13	2.05	0.52	115	Absolute Lymphocyte Count	cont
3.29	70.183	0.796	23	1	17.08	52	1	46.14	10	1	6.97	85	Gastrointestinal motility and defaecation conditions	disc1
3.3	0.089	0.056	223	3.82	0.62	166	3.37	0.79	97	3.74	0.64	486	R2_Orthopnea	cont
3.26	0.089	0.058	41	184.1	35.13	30	162.5	27.41	46	187.71	38.74	117	Lactate Dehydrogenase	cont
3.4	0.087	0.021	53	41.13	2.83	112	43.02	3.07	53	41.42	2.86	218	Albumin	cont
3.57	0.085	0.079	223	3.39	0.84	166	2.94	1.04	97	3.61	0.67	486	Q2_Salivation	cont
4.18	0.08	0.079	41	1.88	0.47	30	1.59	0.5	46	1.94	0.55	117	Absolute Lymphocyte count	cont
4.14	0.08	0.001	54	1.02	0	119	1.02	0.01	59	1.02	0.01	232	Urine Specific Gravity	cont
4.93	0.073	0.062	64	3.79	0.83	109	3.62	0.9	31	4.29	0.74	204	fvc_normal	cont
5.22	0.071	0.025	41	63.12	6.77	30	66.65	5.52	46	62.8	5.86	117	Segmented Neutrophils	cont
5.32	0.07	0.109	13	80.67	34.61	89	116.29	47.77	13	97.81	37.69	115	Urine Creatinine	cont
6.83	0.062	0.013	41	30.69	1.5	30	30.95	1.23	46	30.01	1.88	117	Mean Corpuscular Hemoglobin	cont
7.57	0.059	0.031	171	75.95	10.36	139	81.25	10.58	153	80.8	9.35	463	pulse	cont
7.5	0.059	0.022	41	1.17	0.13	30	1.24	0.11	46	1.22	0.09	117	Phosphorus	cont
8.72	0.055	0.056	54	27.71	6.42	119	24.72	6.19	59	27.54	5.97	232	Lymphocytes	cont
9.61	0.052	0.212	62	1.14	1.58	92	1.83	1.31	25	1.36	1.34	179	Q5b_Cutting_with_Gastrostomy	cont
12.27	0.045	0.078	11	1.57	0.56	81	1.9	0.69	8	2.25	0.89	100	Urine Bacteria	cont
12.62	0.044	0.049	54	6.54	1.6	119	6.73	1.6	59	5.97	1.18	232	Monocytes	cont
12.52	0.044	0.093	54	0.04	0.02	119	0.04	0.02	59	0.05	0.02	232	Absolute Basophil Count	cont
12.93	0.043	0.01	92	91.52	4.53	50	91.84	3.41	64	89.62	5.25	206	Mean Corpuscular Volume	cont
13.48	0.042	0.054	105	6.12	1.41	139	5.76	1.71	77	5.28	1.27	321	Blood Urea Nitrogen (BUN)	cont
14.6	0.04	0.098	173	35.31	15.99	139	32.74	16.11	154	41.43	21.14	466	ALT(SGPT)	cont
15.02	0.039	0.025	223	3.92	0.37	166	3.71	0.6	97	3.88	0.43	486	R3_Respiratory_Insufficiency	cont
14.91	68.183	1.037	8	1	12.19	28	1	51.59	3	1	4.41	39	Gallbladder disorders	disc1
16.11	0.037	0.004	105	102.99	2.29	139	102	2.36	77	102.54	1.89	321	Chloride	cont
15.99	0.037	0.002	171	36.5	0.35	139	36.57	0.28	152	36.65	0.37	462	temperature	cont
16.65	67.742	1	11	1	17.15	27	1	49.14	1	1	1.45	39	Infections - pathogen unspecified	disc1
16.62	0.036	0.02	41	29.37	3.87	30	28.91	2.41	46	30.33	2.8	117	Globulin	cont
16.5	0.036	0.08	15	1.44	0.67	41	1.49	0.65	8	1.84	0.55	64	Urine Leukesterase	cont
16.38	0.036	0.017	105	143.15	13.08	139	141.67	13.06	77	147.83	11.9	321	Hemoglobin	cont
18.23	66.68	0.55	18	1	26.49	22	1	33.49	5	1	6.7	45	Epidermal and dermal conditions	disc1
20.19	0.031	0.065	9	1.48	0.67	66	1.83	0.65	4	1.62	0.65	79	Urine Mucous	cont
21.22	0.03	0.319	13	1.28	0.36	77	2.4	4.34	8	4.73	8.08	98	Urine Squamous Epithelial Cells	cont
22.21	0.029	0.041	105	6.71	1.68	139	6.64	1.65	77	7.32	1.64	321	White Blood Cell (WBC)	cont
22.06	0.029	0.009	105	171.77	9.44	139	168.95	9.98	77	172.61	8.16	321	height	cont
22.82	64.836	1.074	6	1	9.89	25	1	50.12	3	1	4.83	34	Respiratory disorders NEC	disc1
22.87	0.028	0.141	198	175.29	158.5	142	238.4	197.45	147	233.41	179.78	487	diag_delta	cont
23.38	0.027	0.017	171	130.1	13.07	139	127.25	12.67	153	124.99	12.97	463	bp_systolic	cont
25.89	0.025	0.023	13	0.98	0.05	84	1.03	0.16	13	0.97	0.05	110	Prothrombin Time Ratio	cont
27.19	0.024	0.005	53	2.43	0.1	112	2.43	0.07	53	2.46	0.08	218	Calcium	cont
28.22	0.023	0.042	54	4.18	1.1	119	4.33	1.22	59	4.67	1.27	232	Absolute Neutrophil Count	cont
29.51	0.022	0.015	105	24.92	2.58	139	24.85	2.58	77	23.99	2.62	321	Bicarbonate	cont
29.61	61.064	0.776	13	1	23.25	19	1	36.19	1	1	1.62	33	Injuries NEC	disc1
30.78	0.021	0.042	68	72.72	22.9	0	0	0	77	66.81	18.3	145	Alkaline phosphatase	cont
30.59	0.021	0.464	21	2.12	1.71	51	4.02	4.27	26	8.09	28.42	98	Urine RBCs	cont
30.41	0.021	0.076	249	542.49	286.55	162	591.93	325.31	165	483.61	231.01	576	onset_delta	cont
32	58.688	1.041	7	1	13.15	20	1	43.76	1	1	1.78	28	Musculoskeletal and connective tissue disorders NEC	disc1
31.92	0.02	0.052	172	32.73	11.08	139	29.18	11.3	154	32.9	13.09	465	AST(SGOT)	cont
33.11	56.743	0.864	6	1	11.16	18	1	38.27	4	1	7.31	28	Neurological disorders NEC	disc1
33.13	56.114	1.242	0	0	0	19	1	46.06	5	1	10.05	24	HEPARIN	disc1
33.18	0.019	0.021	171	17.68	2.9	139	17.98	2.47	153	17.07	2.71	463	respiratory_rate	cont
32.8	0.019	0.014	13	63.08	5.99	89	65.19	6.72	13	66.9	5.74	115	Neutrophils	cont
34.78	0.018	0.016	13	21.75	2.03	84	22.64	2.98	13	21.79	1.45	110	Partial Thromboplastin Time	cont
38.54	0.016	0.003	41	333.76	8.31	30	336.12	7.31	46	336.03	9.94	117	Mean Corpuscular Hemoglobin Concentration	cont
38.33	0.016	0.024	105	4.33	1.34	139	4.1	0.25	77	4.13	0.25	321	Potassium	cont
39.34	53.165	1.098	2	1	3.99	17	1	41.03	4	1	8.14	23	ACETAMINOPHEN	disc1
40.38	0.015	0.011	105	42.86	3.66	139	43.36	3.91	77	44.1	3.47	321	Hematocrit	cont
40.89	52.243	0.986	5	1	10.29	16	1	37.96	2	1	3.99	23	IBUPROFEN	disc1
45.26	0.013	0.045	54	0.66	0.26	119	0.7	0.28	59	0.75	0.28	232	Basophils	cont
48.27	0.012	0.055	41	6.96	2.9	30	7.34	3.35	46	7.89	4.33	117	Bilirubin (Indirect)	cont
55.18	0.01	0.055	54	8.25	3.94	119	8.48	5.02	59	9.48	5.31	232	Bilirubin (total)	cont
54.91	0.01	0.064	54	1.98	0.88	119	2.28	1.61	59	2.04	1.1	232	Eosinophils	cont
54.36	0.01	0.021	171	78.07	14.89	138	76.42	17.74	153	80.58	17.26	462	weight	cont
53.83	0.01	0.029	92	304.86	86.96	48	283.6	88.76	64	303.59	86.65	204	Uric Acid	cont
53.85	45.704	1.392	1	1	2.34	14	1	41.03	1	1	2.34	16	EPINEPHRINE W/LIDOCAINE	disc1
53.89	45.1	0.73	4	1	8.97	11	1	27.16	4	1	8.97	19	BACLOFEN	disc1
56.99	0.009	0.022	105	5.8	1.33	139	5.57	1.12	77	5.51	1.54	321	Glucose	cont
58.1	41.944	0.966	3	1	7.2	11	1	30.01	2	1	4.74	16	Headaches	disc1
58.96	40.436	0.966	5	1	12.7	10	1	27.73	0	0	0	15	Urinary tract signs and symptoms	disc1
61.4	39.202	1.333	2	1	5.17	11	1	34.03	0	0	0	13	Administration site reactions	disc1
62.82	36.804	1.298	1	1	2.63	10	1	31.55	1	1	2.63	12	Procedural and device related injuries and complications NEC	disc1
63.1	35.724	1.13	3	1	8.13	9	1	27.59	0	0	0	12	DIPHENHYDRAMINE	disc1
64.95	0.007	0.123	32	4.61	5.62	97	6.53	9.64	29	6.22	8.81	158	Urine WBCs	cont
64.66	0.007	0.007	41	0.87	0.07	30	0.86	0.08	46	0.86	0.05	117	Magnesium	cont
64.36	0.007	0.009	171	77.64	8.03	139	78.81	8.07	153	79.32	10.01	463	bp_diastolic	cont
65.88	34.406	1.264	1	1	2.71	9	1	28.98	1	1	2.71	11	LOPERAMIDE	disc1
67.31	33.924	0.729	3	1	8.13	7	1	20.46	2	1	5.34	12	MULTIVITAMIN	disc1
69.02	33.537	0.643	2	1	5.34	6	1	17.17	4	1	11.03	12	DOCUSATE SODIUM	disc1
68.88	0.006	0.001	105	139.92	1.9	139	139.99	1.81	77	139.62	1.88	321	Sodium	cont
68.57	0.006	0.049	54	0.13	0.07	119	0.14	0.1	59	0.15	0.08	232	Absolute Eosinophil Count	cont
68.27	0.006	0.014	105	0	0	137	0	0	77	0	0	319	BMI	cont
71.33	33.198	0.161	5	1	14.04	4	1	11.03	3	1	8.13	12	Depressed mood disorders and disturbances	disc1
71.43	32.985	1.675	0	0	0	9	1	32.99	0	0	0	9	ONDANSETRON	disc1
73.71	31.528	0.44	4	1	11.43	5	1	14.58	2	1	5.52	11	Upper respiratory tract disorders (excl infections)	disc1
74.59	30.871	0.994	2	1	5.72	7	1	22.34	1	1	2.81	10	Fungal infectious disorders	disc1
74.39	30.838	1.427	1	1	2.91	8	1	27.92	0	0	0	9	ALBUTEROL	disc1
74.27	30.541	0.847	4	1	11.89	6	1	18.65	0	0	0	10	Appetite and general nutritional disorders	disc1
74.81	30.202	0.776	3	1	8.74	6	1	18.65	1	1	2.81	10	Muscle disorders	disc1
77.24	29.639	0.173	5	1	15.18	3	1	8.74	2	1	5.72	10	Gastrointestinal therapeutic procedures	disc1
78.06	29.488	1.188	2	1	5.94	7	1	23.55	0	0	0	9	FENTANYL CITRATE	disc1
78.04	29.377	1.172	1	1	2.91	7	1	23.55	1	1	2.91	9	LEVOFLOXACIN	disc1
77.79	0.004	0.013	41	5.39	1.24	30	5.39	0.86	46	5.54	1.13	117	Total Cholesterol	cont
76.83	0.004	0.023	41	2.39	0.91	30	2.52	0.67	46	2.49	0.89	117	Bilirubin (Direct)	cont
79.63	28.084	1.404	0	0	0	7	1	25.05	1	1	3.03	8	RILUZOLE	disc1
80.79	27.885	0.679	3	1	9.1	5	1	15.88	1	1	2.91	9	Joint disorders	disc1
81.87	27.758	0.191	5	1	15.88	2	1	5.94	2	1	5.94	9	Mood disorders and disturbances NEC	disc1
82.85	0.003	0.016	41	66.2	18.55	30	68.43	16.07	46	65.91	18.63	117	Alkaline Phosphatase	cont
85.22	27.131	1.675	0	0	0	7	1	27.13	0	0	0	7	Salivary gland conditions	disc1
85.48	26.734	1.11	1	1	3.03	6	1	20.67	1	1	3.03	8	GUAIFENESIN	disc1
86.92	25.568	0.36	84	0.31	5.47	52	0.32	3.6	18	0.11	-16.5	594	onset_site	disc2
87.77	25.518	0.56	3	1	9.5	4	1	12.99	1	1	3.03	8	Allergic conditions	disc1
88.4	25.221	1.357	1	1	3.17	6	1	22.06	0	0	0	7	CIPROFLOXACIN	disc1
88.06	25.221	1.368	0	0	0	6	1	22.06	1	1	3.17	7	Sleep disorders and disturbances	disc1
87.73	25.221	1.368	0	0	0	6	1	22.06	1	1	3.17	7	VACCINE, INFLUENZA	disc1
87.8	0.002	0.004	12	1.23	0.11	82	1.23	0.1	7	1.21	0.09	101	Phosphate	cont
87.47	0.002	0.071	105	73.86	16.54	139	77.5	185.49	77	64.42	13.53	321	Creatinine	cont
86.81	0.002	0.029	41	1.96	0.99	30	1.97	1.2	46	2.08	1.76	117	Triglycerides	cont
95.79	16.803	0.197	106	0.36	-3.28	89	0.54	10.11	60	0.34	-3.41	632	Gender	disc2
95.64	9.153	0.242	53	0.18	4.22	16	0.1	-3.97	24	0.14	-0.96	632	Race	disc2
95.45	0.001	0.01	54	0.42	0.12	119	0.43	0.14	59	0.43	0.14	232	Absolute Monocyte Count	cont
95.09	0.001	0.028	107	32.93	27.78	30	30.09	21.84	124	32.96	39.33	261	Gamma-glutamyltransferase	cont
98.59	0	0.001	41	4.35	1.09	30	4.37	1.01	46	4.36	1.12	117	Absolute Segmented Neutrophil Count	cont
