# Supplementary material for: Stratification of amyotrophic lateral sclerosis patients: a crowdsourcing approach
Source: Sci Rep. 2019 Jan 24;9:690. doi: 10.1038/s41598-018-36873-4 (PMC6345935; doi:10.1038/s41598-018-36873-4)
Supplement: Supplementary file 4 — Supplementary Info 4 [file 41598_2018_36873_MOESM4_ESM.zip › reg_progression.cluster]

1865 2250 2477 2756 2826 2907 2910 I1004 I1006 I101 I1015 I1037 I1049 I1051 I1056 I1068 I107 I1112 I114 I115 I1202 I1214 I1226 I1227 I1241 I1250 I1257 I1278 I1284 I146 I156 I159 I160 I169 I187 I215 I235 I244 I262 I265 I28 I301 I364 I38 I381 I390 I402 I410 I411 I438 I439 I47 I482 I495 I497 I509 I523 I559 I566 I573 I587 I604 I610 I613 I626 I627 I641 I658 I691 I71 I722 I73 I746 I749 I750 I754 I755 I756 I763 I784 I790 I809 I812 I824 I827 I835 I846 I850 I851 I855 I859 I887 I897 I913 I921 I932 I934 I941 I947 I951 I958 I971 I975 I993
1077 1483 1646 1777 1933 2094 2662 2744 2807 2817 2823 I100 I1002 I1023 I1031 I1034 I1041 I1066 I1115 I1124 I1126 I1141 I1142 I1161 I1170 I1179 I1188 I1190 I1191 I1200 I1209 I1218 I122 I1220 I13 I131 I135 I182 I289 I310 I312 I324 I325 I33 I337 I342 I359 I367 I400 I409 I416 I422 I424 I454 I484 I52 I537 I560 I580 I597 I720 I769 I805 I829 I834 I85 I87 I922 I926 I929 I944 I960 I994 I999
1022 I1016 I1067 I1080 I1093 I1159 I1166 I1223 I136 I161 I165 I18 I207 I240 I282 I285 I300 I31 I32 I34 I363 I366 I379 I383 I417 I42 I481 I541 I577 I620 I684 I712 I780 I799 I807 I813 I833 I883 I89 I899 I911 I948 I953 I984 I988
