# Supplementary material for: Stratification of amyotrophic lateral sclerosis patients: a crowdsourcing approach
Source: Sci Rep. 2019 Jan 24;9:690. doi: 10.1038/s41598-018-36873-4 (PMC6345935; doi:10.1038/s41598-018-36873-4)
Supplement: Supplementary file 4 — Supplementary Info 4 [file 41598_2018_36873_MOESM4_ESM.zip › proact_survival.ttest]

Corrected p-value	raw p-value	FDR	expected number of false positives	F value	1-2	1-3	2-3	ORF
-1.16	0.94	0.000000	0.00	2.2	+0.000 0.00615103049232464 28.5649745853397	+1.884 0.693190549604762 4.87799218368343	-0.000 0.00579663184096737 -23.6869824016563	fvc_percent2_1
-1.16	0.85	0.000000	0.00	2.0	+0.000 0.0083735185584399 30.9725914714401	+0.527 0.614373175681913 6.75589868147145	-0.000 0.00986460149543488 -24.2166927899686	fvc_percent1_1
-1.16	0.84	0.000000	0.00	1.9	+0.000 0.00883135095122471 30.6733753034423	+0.169 0.564650112465597 7.70022425270493	-0.000 0.00755065392563609 -22.9731510507374	fvc_percent_1
-1.16	0.69	0.000000	0.00	1.6	+0.000 0.0183679028223941 28.1950658774746	+1.390 0.67064309900977 5.84481354828219	-0.000 0.0233582832255199 -22.3502523291924	fvc_percent3_1
-1.16	0.63	0.000000	0.00	1.5	+0.096 0.540933150513902 5.26746386761553	+0.000 0.00899288831944929 18.9880878272506	+0.000 0.109065195949504 13.720623959635	age_1
-1.16	0.40	0.000000	0.00	0.9	+0.000 0.0510633130749444 9.27295910097789	+0.000 0.349758141551136 4.13020664786647	-0.000 0.35098603877304 -5.14275245311143	alsfrs_r_total_1
-1.16	0.40	0.000000	0.00	0.9	+0.000 0.0517846439688119 8.62348542150664	+0.000 0.327123861631777 4.03673739848669	-0.000 0.368202696614874 -4.58674802301995	alsfrs_total_1
-1.16	0.38	0.000000	0.00	0.9	+0.000 0.138362999473762 1.23552795815295	-28.674 0.869202044410488 -0.14981649245065	-0.000 0.0340345300197587 -1.3853444506036	fvc1_1
-1.16	0.37	0.000000	0.00	0.9	+0.000 0.138901050242693 1.23169234006735	-43.004 0.903401780772113 -0.110725101626004	-0.000 0.0346128617167476 -1.34241744169335	fvc_1
-1.16	0.37	0.000000	0.00	0.8	+0.000 0.140131300474473 1.22655014430014	-46.108 0.910728028549156 -0.102188153310099	-0.000 0.0359069024278631 -1.32873829761024	fvc2_1
-1.16	0.34	0.000000	0.00	0.8	+0.000 0.152074472777185 1.22781764069264	-57.295 0.932031226484711 -0.0802182055749263	-0.000 0.0452169836611594 -1.30803584626756	fvc3_1
-1.16	0.25	0.000000	0.00	0.6	+0.000 0.128633225342798 1.47020131086142	+0.000 0.290013538942324 0.973323170731705	-1.257 0.665319236338951 -0.496878140129716	q5a_cutting_without_gastrostomy_1
-1.16	0.21	0.000000	0.00	0.5	+0.000 0.173556394991424 2.1573968519819	+0.000 0.319708592766574 1.39309324580462	-1.397 0.669179239672222 -0.764303606177281	trunk_1
-1.16	0.20	0.000000	0.00	0.5	+0.000 0.185589220729334 1.36179561294505	+0.000 0.285386222160074 1.01065600295871	-6.218 0.765462085368575 -0.351139609986338	q5_cutting_1
-1.16	0.18	0.000000	0.00	0.4	+0.000 0.198864547024471 1.045494984422	+0.000 0.360824955619444 0.65372998628512	-1.807 0.686972252904907 -0.391764998136876	q7_turning_in_bed_1
-1.16	0.17	0.000000	0.00	0.4	+0.000 0.218266091804122 2.3656266320889	+0.000 0.32072974318165 1.58622655756399	-3.339 0.726026649448662 -0.779400074524903	hands_1
-1.16	0.17	0.000000	0.00	0.4	+0.000 0.226751658902328 1.11190186755993	+0.000 0.382326239279219 0.739363259519518	-1.960 0.694573852806001 -0.372538608040411	q6_dressing_and_hygiene_1
-1.16	0.10	0.000000	0.00	0.2	+0.000 0.341714685314393 1.00383101914384	+0.021 0.482638570427639 0.575570554605273	-2.995 0.719894035004022 -0.428260464538568	q4_handwriting_1
-1.16	0.10	0.000000	0.00	0.2	+0.000 0.441894056118527 0.81890071496749	-79.008 0.967367436368064 -0.0390527483703922	-0.000 0.410067849916464 -0.857953463337882	q1_speech_1
-1.16	0.10	0.000000	0.00	0.2	+0.011 0.462875357079567 1.83809047850599	-45.984 0.910835035198827 -0.251302143528529	-0.000 0.397474165706739 -2.08939262203452	mouth_1
-1.16	0.09	0.000000	0.00	0.2	-0.000 0.429371884741839 -0.39395591569962	-44.440 0.906851575988323 -0.0532855797686365	+0.020 0.484089994677339 0.340670335930984	urine_ph_1
-1.16	0.08	0.000000	0.00	0.2	-0.000 0.400629406846656 -103.329310877528	-0.057 0.522439788887384 -84.1699471302505	+30.335 0.873924237835042 19.1593637472774	platelets_1
-1.16	0.08	0.000000	0.00	0.2	+0.000 0.422325227648426 1.20552028742774	+27.736 0.866438457341247 0.220204798668595	-0.092 0.537134659044948 -0.985315488759147	respiratory_r_1
-1.16	0.08	0.000000	0.00	0.2	-0.000 0.415997457654551 -1636.07471039763	-0.093 0.536829810143144 -1396.84762782787	+41.050 0.898485162928851 239.227082569767	red_blood_cells_(rbc)_1
-1.16	0.08	0.000000	0.00	0.2	+0.000 0.414486300786361 1.69062978370881	+0.202 0.570390833148536 1.19721695714483	-11.477 0.80350888786015 -0.493412826563984	leg_1
-1.16	0.08	0.000000	0.00	0.2	+0.000 0.4179151204876 1.03129603616259	+0.298 0.587567330887155 0.706120074584312	-8.471 0.784138486981805 -0.325175961578277	q9_climbing_stairs_1
-1.16	0.08	0.000000	0.00	0.2	+0.000 0.433158253421928 0.556046607956488	+16.865 0.829653044568876 0.126735549288833	-0.296 0.587682954108744 -0.429311058667655	respiratory_1
-1.16	0.08	0.000000	0.00	0.2	+0.021 0.474324449583407 0.568880904785058	+93.970 0.991332468301728 0.00777048371935196	-0.050 0.507148651572769 -0.561110421065706	q3_swallowing_1
-1.16	0.07	0.000000	0.00	0.2	+21.996 0.847474886378618 0.170181574923553	-0.091 0.537419678412093 -0.503998655913973	-0.000 0.443323421042082 -0.674180230837526	fvc_normal_1
-1.16	0.07	0.020000	0.01	0.2	+0.011 0.464099584037422 0.545189277288528	+29.734 0.872008490377962 0.103296965774432	-0.254 0.582827857503759 -0.441892311514096	r1_dyspnea_1
-1.16	0.07	0.019608	0.01	0.2	+0.000 0.453489269257831 0.659333747546235	+0.240 0.578962145143845 0.491096882560518	-22.662 0.849684401799232 -0.168236864985718	q8_walking_1
-1.16	0.06	0.018519	0.01	0.1	+0.664 0.630739334618937 0.450308858753397	-8.319 0.782767304147043 -0.220019878877537	-0.011 0.470222444940555 -0.670328737630934	q2_salivation_1
-1.16	0.06	0.054545	0.03	0.1	+1.895 0.692823984433913 0.201023331554843	-2.923 0.718595347091755 -0.185982535198644	-0.011 0.468042163703359 -0.387005866753487	absolute_lymphocyte_count_1
-1.16	0.05	0.070175	0.04	0.1	+0.049 0.517659874388873 0.452873376915737	+41.004 0.898691882031578 0.0803399442158597	-0.523 0.614819661371119 -0.372533432699877	r2_orthopnea_1
-1.16	0.05	0.065574	0.04	0.1	-0.075 0.53261236630744 -1.8864699653446	-50.668 0.919230648364415 -0.292003593890385	+0.373 0.598635000111676 1.59446637145422	albumin_1
-1.16	0.05	0.063492	0.04	0.1	-0.057 0.524673724309081 -0.00344517177241488	-24.242 0.855306004639173 -0.00093979538457023	+0.980 0.651717380448098 0.00250537638784465	urine_specific_gravity_1
-1.16	0.04	0.462687	0.31	0.1	-0.531 0.614013777815543 -5.29879354661635	-0.622 0.625357459387514 -4.85321555522752	+77.649 0.96445465900108 0.445577991388831	pulse_1
-1.16	0.03	0.637681	0.44	0.1	-68.157 0.950015965092574 -0.00123336742104245	-0.674 0.629479544637303 -0.0107486921950199	-0.986 0.650555620859688 -0.00951532477397742	absolute_basophil_count_1
-1.16	0.03	0.873239	0.62	0.1	+15.118 0.822305704671666 0.358226785755079	+0.097 0.540114571490063 0.834426707895282	+6.000 0.762451903889269 0.476199922140203	blood_urea_nitrogen_(bun)_1
-1.16	0.03	0.902778	0.65	0.1	+0.743 0.635626478811579 2.99150597275955	+84.922 0.977684638219494 0.1750691268347	-0.912 0.647793239098258 -2.81643684592485	lymphocytes_1
-1.16	0.03	1.040000	0.78	0.1	-61.884 0.939735569795972 -0.317988095238192	+2.017 0.6968958122254 1.90085565476193	+0.657 0.628870883333109 2.21884375000012	mean_corpuscular_volume_1
-1.16	0.03	1.092105	0.83	0.1	-42.834 0.903428384944481 -0.195807767551472	+1.808 0.687582602903199 0.56842189041341	+0.465 0.607697611085282 0.764229657964882	monocytes_1
-1.16	0.03	1.545455	1.19	0.1	+45.912 0.910025569679431 1.48422633321917	-2.611 0.712206371062675 -4.67822923108631	-0.659 0.628386099790766 -6.16245556430547	hemoglobin_1
-1.16	0.03	1.641026	1.28	0.1	-0.662 0.628712130312842 -0.694424964936886	-34.846 0.884761671282499 -0.222903225806452	+3.135 0.722594416330487 0.471521739130435	q5b_cutting_with_gastrostomy_1
-1.16	0.03	1.620253	1.28	0.1	+30.273 0.873431736872875 2.56604189810823	-4.445 0.742775610685827 -6.126303705928	-0.904 0.647501653391375 -8.69234560403623	alt(sgpt)_1
-1.16	0.02	2.378049	1.95	0.1	+1.395 0.669922538652788 0.207457633223474	+54.310 0.925988663164154 0.0365678886782881	-5.480 0.755291636271406 -0.170889744545186	r3_respiratory_insufficiency_1
-1.16	0.02	2.493976	2.07	0.1	-12.853 0.811318163553619 -0.0760344506349782	-1.361 0.667724887424781 -0.154881996658304	-12.817 0.811587679680049 -0.0788475460233258	temperature_1
-1.16	0.02	2.752941	2.34	0.1	+78.217 0.965756459742117 0.071844935480196	-2.731 0.715439348503926 -0.611193300350442	-1.728 0.680312234830596 -0.683038235830638	white_blood_cell_(wbc)_1
-1.16	0.02	3.116279	2.68	0.0	+1.475 0.672855453707953 0.989706520498103	+18.063 0.834334750993592 0.449119769120088	-12.251 0.807438417566673 -0.540586751378015	chloride_1
-1.16	0.02	4.172414	3.63	0.0	-41.357 0.899550768005581 -0.150937812161898	-1.702 0.6792182560289 -0.498324709293628	-8.034 0.780354731701644 -0.347386897131731	absolute_neutrophil_count_1
-1.16	0.02	4.370787	3.89	0.0	-88.011 0.982531863043669 -0.00182874269991062	-4.037 0.736928420416791 -0.030873539982037	-2.458 0.708687232469676 -0.0290447972821264	calcium_1
-1.16	0.02	4.788889	4.31	0.0	+7.107 0.773859371256548 2.81734726504502	-53.996 0.925207102854669 -0.843448773449524	-2.023 0.697944813973456 -3.66079603849454	height_1
-1.16	0.02	5.445652	5.01	0.0	+100.000 0.979658705066653 0.0662317166674846	+100.000 0.723673932468969 0.926201195629705	+100.000 0.742220803921827 0.859969478962221	bicarbonate_1
-1.16	0.02	5.516129	5.13	0.0	-100.000 0.720658549163405 -63.1084791577749	-100.000 0.730176639369981 -58.1220366934652	+100.000 0.979005814972726 4.98644246430968	diag_delta_1
-1.16	0.02	5.473684	5.20	0.0	+100.000 0.82589063128428 2.84746944299145	+100.000 0.696233208910411 5.10395064458531	+100.000 0.860943742363488 2.25648120159386	bp_systolic_1
-1.16	0.02	6.360825	6.17	0.0	-100.000 0.870517470991735 -49.4461549903317	+100.000 0.825219810008732 58.8798831690398	+100.000 0.701700235605928 108.326038159371	onset_delta_1
-1.16	0.01	9.000000	8.82	0.0	+100.000 0.752272922198418 3.54404751945949	-100.000 0.989022732943237 -0.166738397261675	-100.000 0.76340051954069 -3.71078591672117	ast(sgot)_1
-1.16	0.01	9.890000	9.89	0.0	-100.000 0.910161513702594 -0.307526409949773	+100.000 0.828836087246691 0.609894835126997	+100.000 0.724888500017843 0.91742124507677	respiratory_rate_1
-1.16	0.01	11.326733	11.44	0.0	-100.000 0.895197648567867 -0.503928008613606	-100.000 0.731373970158208 -1.23824613481759	-100.000 0.846001812947532 -0.734318126203988	hematocrit_1
-1.16	0.01	11.882353	12.12	0.0	-100.000 0.878353527359924 -0.0425154506246932	-100.000 0.737527542979276 -0.0909667294413038	-100.000 0.864360889747702 -0.0484512788166106	basophils_1
-1.16	0.01	15.038835	15.49	0.0	+100.000 0.804190988991254 0.224172661870504	+100.000 0.846895750234725 0.200497835497836	-100.000 0.924250175233145 -0.0236748263726687	potassium_1
-1.16	0.01	22.603774	23.96	0.0	+100.000 0.80992863619011 21.257105866115	+100.000 0.988422208489521 1.27022218555874	-100.000 0.821445231689575 -19.9868836805562	uric_acid_1
-1.16	0.01	23.626168	25.28	0.0	-100.000 0.960666047354819 -0.233970221421909	-100.000 0.795734451132774 -1.23104930051116	-100.000 0.846627596037689 -0.997079079089252	bilirubin_(total)_1
-1.16	0.01	27.416667	29.61	0.0	+100.000 0.91911527604395 1.65423552843455	-100.000 0.876404674165092 -2.50588808622847	-100.000 0.812787877396291 -4.16012361466302	weight_1
-1.16	0.01	30.660550	33.42	0.0	+100.000 0.845495597841527 0.238346960798706	+100.000 0.837431529613627 0.293974288806426	+100.000 0.965637872237523 0.05562732800772	glucose_1
-1.16	0.01	31.736364	34.91	0.0	-100.000 0.833855116871932 -0.300639515065278	-100.000 0.954680346247491 -0.0574525453621473	+100.000 0.868680859446963 0.243186969703131	eosinophils_1
-1.16	0.00	39.812500	44.59	0.0	-100.000 0.969132110779687 -0.0720034584579992	+100.000 0.875039140774017 0.299534116676881	+100.000 0.840508990250289 0.37153757513488	sodium_1
-1.16	0.00	39.654867	44.81	0.0	-100.000 0.86775197847107 -0.0157804269856094	-100.000 0.817274598542465 -0.0174396093026036	-100.000 0.986411123785627 -0.00165918231699425	absolute_eosinophil_count_1
-1.16	0.00	42.447368	48.39	0.0	-100.000 0.990515803559959 -5.69672508978847e-06	-100.000 0.856609525438221 -8.95401280955697e-05	-100.000 0.871551922043626 -8.38434030057812e-05	bmi_1
-1.16	0.00	44.130435	50.75	0.0	-100.000 0.885178092354871 -1.16723418257926	-100.000 0.852809610787227 -1.67981022818508	-100.000 0.955449951188606 -0.512576045605812	bp_diastolic_1
-1.16	0.00	45.163793	52.39	0.0	+100.000 0.929445058807648 1.83469710208252	+100.000 0.850157525735056 3.79552366034798	+100.000 0.913914064383437 1.96082655826547	alkaline_phosphatase_1
-1.16	0.00	76.487805	94.08	0.0	-100.000 0.97940236508933 -3.64413777712487	+100.000 0.541494775451171 9.43342807668529	+100.000 0.930474453208212 13.0775658538102	creatinine_1
-1.16	0.00	80.290323	99.56	0.0	+100.000 0.915779699252575 2.83795134253079	-100.000 0.999261869338742 -0.0320576180427352	-100.000 0.937983764849738 -2.87000896057353	gamma-glutamyltransferase_1
-1.16	0.00	84.304000	105.38	0.0	-100.000 0.939626937642249 -0.0103954655936457	-100.000 0.938667002413475 -0.0101026739006965	+100.000 0.998358286072723 0.000292791692949212	absolute_monocyte_count_1
