# Supplementary material for: Stratification of amyotrophic lateral sclerosis patients: a crowdsourcing approach
Source: Sci Rep. 2019 Jan 24;9:690. doi: 10.1038/s41598-018-36873-4 (PMC6345935; doi:10.1038/s41598-018-36873-4)
Supplement: Supplementary file 4 — Supplementary Info 4 [file 41598_2018_36873_MOESM4_ESM.zip › proact_progression.cluster]

101314 104179 108479 116211 117161 11941 12118 125810 131079 145555 147329 149691 157696 15905 166955 172526 18470 191780 193342 195575 196410 204157 211149 21560 216472 221422 238192 245009 249890 256576 257302 267743 275808 28318 29578 305272 308101 310860 320533 324794 340042 34728 371301 371616 374762 383360 387734 395590 397416 399834 40657 411235 413870 415669 417519 418177 424568 426182 426831 432450 43393 441261 448302 46196 464908 478490 499583 504175 50853 509256 526708 532100 542899 551061 558960 569970 574020 580565 582885 590142 593799 601694 603986 607385 607720 614146 618702 629617 631712 633461 64018 640366 652024 655872 657230 658596 66042 66136 662137 665355 666949 674995 67802 683024 687153 688236 693200 70750 709406 711322 712283 718611 718740 737747 752480 753843 757112 762309 763878 781196 786286 789670 793292 794119 797711 803843 809966 821512 827405 830738 831964 841162 843050 854946 856291 863809 864720 87638 876856 885777 893696 905503 910845 921892 924076 940023 941526 945039 948015 948677 956843 958493 959185 959548 967449 96891 969589 972182 973809 973817 989003
102814 103569 105932 1064 107502 109893 114523 121416 13503 136406 143384 146598 147142 162081 164249 172538 173311 1736 174667 176608 194424 205052 213856 223963 224429 233569 238017 238222 241935 248774 256110 257372 258176 258889 263538 281484 282454 282541 284470 289509 294657 29543 297428 302125 308013 308703 311072 31657 330438 332742 339849 346334 347789 349692 352948 357393 369016 377772 378622 379417 38700 389267 394865 395143 413742 420399 420943 422356 425359 453526 461794 471797 476220 486623 4877 490936 491431 492509 495383 495758 499542 517838 517840 518209 535372 54014 540946 543106 546280 549383 549906 550030 552374 556389 557056 559337 563451 565571 571988 574903 579582 584353 587712 589416 58998 600617 601645 606785 608014 621485 640475 642902 650207 665487 667478 678982 680643 695592 702087 721368 726411 729125 73446 743665 74550 75334 764223 765435 765638 76739 787174 788283 795444 795448 797077 799668 80182 810016 812670 822878 8258 827134 829806 836321 865012 869777 873306 87368 879802 881068 88262 88857 895914 896940 905166 908384 916296 916435 918609 937065 939068 945288 947970 948176 950377 952658 953554 955426 961317 963566 975802 981240 981681 98762
100272 116067 11684 125581 149252 154140 154153 155125 155441 156538 162752 172296 177429 183177 190553 193443 19574 208028 209262 213406 230289 238770 24570 245810 247532 248382 249308 249374 255785 258903 265097 266589 276480 286972 299049 299239 304374 310203 315813 341038 34957 359917 362926 36478 366998 373169 382569 382843 383121 388642 39045 401812 415195 417966 442514 442796 448795 451166 45781 468849 471724 482146 487082 4918 49183 492243 493249 500506 509313 513434 52987 535555 537016 543974 546925 552294 561216 575166 582769 583688 594932 596404 599343 60843 613164 618492 620124 625539 626707 628134 639693 64257 650311 652664 653919 657124 661521 694978 696891 698998 701256 70175 705714 709238 709322 711003 719404 732573 739146 740719 769958 771073 772201 774828 779161 784141 803490 804782 807970 813987 821660 822644 822946 82514 834207 867023 867360 870153 871553 874012 882735 894648 902960 909471 909638 922002 927164 930273 938784 951687 952274 965525 973329 973958 979420 992560 994895 995893 996711
103471 104653 109864 111495 113208 118770 119554 120896 121870 121986 125143 134476 154839 156721 156980 164737 165183 165883 17035 175197 179679 221158 223899 231647 235139 23973 240122 242479 246269 249849 255718 257245 259565 271560 277443 282304 283478 285185 304568 304956 315535 318162 323063 347334 348 360971 369801 374107 377679 380358 389194 394283 412551 414718 419443 421146 421181 422293 424072 45160 462361 464023 464515 478241 480811 487244 49938 506574 513786 519681 520673 525061 526745 527462 527653 531324 541108 543879 547827 553017 554816 555195 555463 559851 567812 585126 586581 592740 59405 594974 595487 604361 607659 613095 622592 628691 629005 633470 636685 638039 64812 654751 656738 662997 663440 668122 669195 681552 68206 683030 68949 690814 696748 703483 709824 733188 745063 74855 780650 784413 804705 806329 806999 808571 819649 820003 825326 831401 836127 842804 845984 871110 874742 875085 876399 893887 908803 913477 914006 918437 925205 926707 931636 935830 950043 950315 959994 963577 964030 968346 970424 971112 992712 993158
