# Supplementary material for: Stratification of amyotrophic lateral sclerosis patients: a crowdsourcing approach
Source: Sci Rep. 2019 Jan 24;9:690. doi: 10.1038/s41598-018-36873-4 (PMC6345935; doi:10.1038/s41598-018-36873-4)
Supplement: Supplementary file 4 — Supplementary Info 4 [file 41598_2018_36873_MOESM4_ESM.zip › reg_progression.ttest]

Corrected p-value	raw p-value	FDR	expected number of false positives	F value	1-2	1-3	2-3	ORF
-0.21	1.56	0.000000	0.00	3.7	+0.467 0.412381856687182 2.2553981106612	+0.000 0.00190620944903781 15.0974080267558	+0.000 0.0191665249875933 12.8420099160946	alsfrs_total_1
-0.21	1.44	0.000000	0.00	3.4	+0.684 0.438947319913036 2.19483805668016	+0.000 0.00371448217113956 16.3062987736901	+0.000 0.0239132061473205 14.1114607170099	alsfrs_r_total_1
-0.21	1.24	0.000000	0.00	2.9	+89.135 0.955016963066842 0.051788124156535	+0.000 0.00950449515019455 3.95777591973244	+0.000 0.0174352467460302 3.90598779557591	hands_1
-0.21	1.23	0.000000	0.00	2.9	+41.433 0.792688496088808 0.117577597840747	+0.000 0.00781338795366644 1.96502229654404	+0.000 0.0223275579977838 1.84744469870329	q4_handwriting_1
-0.21	1.01	0.000000	0.00	2.4	+1.888 0.513022690966496 0.332489878542525	+0.000 0.0102883049938552 2.20234113712375	+0.000 0.0611745651325036 1.86985125858123	q7_turning_in_bed_1
-0.21	0.99	0.000000	0.00	2.3	+81.820 0.929579939761147 0.0148148148148147	-0.000 0.0267553683045937 -1.35723905723906	-0.000 0.0572195457650863 -1.37205387205387	als_staging_total_1
-0.21	0.97	0.000000	0.00	2.3	-78.612 0.910751612321623 -0.0657894736842106	+0.000 0.0248748268184278 1.9927536231884	+0.000 0.0235708919851843 2.05854309687262	q5_cutting_1
-0.21	0.95	0.000000	0.00	2.2	+3.832 0.562767128333265 0.641194331983821	+0.000 0.0108168437221975 4.18534002229655	+0.000 0.0644875981848055 3.54414569031273	trunk_1
-0.21	0.71	0.000000	0.00	1.7	+27.402 0.739879074028744 0.0333333333333333	-0.000 0.0714682255176707 -0.557575757575758	-0.000 0.0854892199714766 -0.590909090909091	als_staging_move_1
-0.21	0.65	0.000000	0.00	1.5	+14.918 0.675971987201741 0.308704453441295	+0.000 0.0274605609285148 1.9829988851728	+0.000 0.106753244808454 1.6742944317315	q6_dressing_and_hygiene_1
-0.22	0.50	0.000000	0.00	1.2	+1.922 0.515525731833478 0.480094466936566	+0.000 0.0352964154085089 1.76003344481605	+0.020 0.207548536599041 1.27993897787948	q8_walking_1
-0.22	0.46	0.000000	0.00	1.1	+0.553 0.422659845615865 1.48937246963563	+0.000 0.0289518477952812 4.05420847268673	+0.036 0.271883096524712 2.5648360030511	leg_1
-0.22	0.39	0.000000	0.00	0.9	+0.288 0.39299250976076 1.00927800269906	+0.000 0.036899100098824 2.29417502787069	+0.164 0.365472466833607 1.28489702517162	q9_climbing_stairs_1
-0.22	0.29	0.000000	0.00	0.7	-0.000 0.138613514147343 -603.2004048583	-0.000 0.0509511476520082 -684.819397993311	-73.386 0.895128526645423 -81.6189931350115	onset_delta_1
-0.22	0.28	0.038462	0.01	0.7	-88.977 0.960241724589562 -0.00740740740740748	-0.020 0.198071940385556 -0.364309764309765	-0.033 0.301844755874416 -0.356902356902357	als_staging_eat_1
-0.22	0.21	0.034483	0.01	0.5	+81.258 0.924350856963505 0.0514507422402097	+0.037 0.271466342034968 0.901755852842801	+0.079 0.329323337589958 0.850305110602592	q3_swallowing_1
-0.22	0.20	0.066667	0.02	0.5	-71.045 0.885583381878343 -0.0317139001349465	+0.138 0.351040568940374 0.69425863991082	+0.136 0.357655997153653 0.725972540045767	r2_orthopnea_1
-0.22	0.20	0.064516	0.02	0.5	+91.000 0.970900201516053 0.0546558704453446	+0.034 0.278120627044953 2.27090301003344	+0.094 0.333316267681478 2.2162471395881	mouth_1
-0.22	0.17	0.090909	0.03	0.4	-85.264 0.943869636661186 -0.0421727395411668	+0.203 0.380335104512684 1.83807134894092	+0.365 0.404883410505017 1.88024408848209	respiratory_r_1
-0.22	0.16	0.085714	0.03	0.4	+86.187 0.942287782144813 0.0548245614035152	+0.033 0.298573664943364 0.925724637681165	+0.162 0.368016777054375 0.870900076277649	q1_speech_1
-0.22	0.14	0.138889	0.05	0.3	+89.062 0.958652407482912 0.0183873144399525	+0.278 0.388567089597336 0.629180602006697	+0.762 0.44518935519642 0.610793287566744	respiratory_1
-0.22	0.14	0.135135	0.05	0.3	+89.764 0.958652407482912 0.0183873144399525	+0.282 0.388567089597336 0.629180602006697	+0.753 0.44518935519642 0.610793287566744	r1_dyspnea_1
-0.22	0.13	0.153846	0.06	0.3	+40.534 0.788734607464033 0.0222222222222222	-0.867 0.45396801542317 -0.182323232323232	-0.744 0.446032144408757 -0.204545454545455	als_staging_breath_1
-0.22	0.13	0.200000	0.08	0.3	-45.038 0.80599751192473 -0.0288461538461537	+0.917 0.457562890798116 0.514632107023412	+1.163 0.473318248230847 0.543478260869565	r3_respiratory_insufficiency_1
-0.22	0.08	1.166667	0.49	0.2	-78.157 0.908363952887606 -0.0516194331983804	+2.685 0.539506323405741 0.443422519509475	+1.912 0.516298406337247 0.495041952707855	q2_salivation_1
-0.22	0.08	1.325581	0.57	0.2	+100.000 1 0	-2.796 0.543200022990844 -0.0833333333333332	-6.688 0.605693962128167 -0.0833333333333332	als_staging_com_1
-0.22	0.01	61.473684	35.04	0.0	-100.000 0.990748577695325 -0.125931174089061	-100.000 0.805920002563397 -2.51222408026756	-100.000 0.824665248517312 -2.3862929061785	age_1
