# Supplementary material for: Stratification of amyotrophic lateral sclerosis patients: a crowdsourcing approach
Source: Sci Rep. 2019 Jan 24;9:690. doi: 10.1038/s41598-018-36873-4 (PMC6345935; doi:10.1038/s41598-018-36873-4)
Supplement: Supplementary file 4 — Supplementary Info 4 [file 41598_2018_36873_MOESM4_ESM.zip › proact_survival.cluster]

100272 100603 101314 103471 104526 1064 107064 108479 108490 109864 109893 111495 113208 115346 116067 117161 118599 118770 119554 120730 125143 125581 128020 131111 134476 13503 137943 138063 139028 141533 145555 147142 147329 149691 151242 153429 154153 154335 154839 155441 156721 157696 16265 164737 165183 166661 166851 167389 17035 172296 172526 172538 174380 175197 177429 177932 182860 183177 18470 184915 186448 186599 186849 190553 191392 191780 193387 193443 195123 195575 19613 196410 199050 199273 201547 204084 204157 204198 209262 211149 212357 21312 213856 215505 21560 216472 219166 221422 223899 225844 228689 229352 229477 230289 231647 235752 237414 238192 238770 23909 23973 24000 240122 241935 242479 244551 245810 245913 246269 247648 248382 248721 249308 249374 249890 251766 255718 255785 255958 256110 258176 258714 258889 258903 259565 261820 263538 265097 267444 267555 267647 267743 271012 271560 27214 277443 277914 281484 282304 28318 285185 285430 286952 287004 289243 290015 294112 294244 29578 297440 29891 299239 300934 30220 304374 304956 308241 310860 315535 315813 31657 317619 321618 323063 325046 325639 329490 332742 335386 335913 345472 347068 347334 347789 349432 34957 351987 366998 369801 370385 371301 374107 374762 375522 377772 37856 381207 383121 385425 387734 388642 389194 389267 391332 391584 394283 395014 395590 397416 398533 399834 403425 40657 40687 410583 412551 41396 417519 417966 418177 418750 418778 419956 421181 421323 424568 426831 430366 430942 432450 439350 442131 442796 442984 446476 448302 451166 45160 452555 455672 45781 46196 462361 464023 464908 464926 466318 468849 471758 471797 472382 47442 475652 478490 4803 480340 480811 482063 482146 482362 485192 48616 486647 488323 488496 490188 490936 49183 492243 492509 492789 493249 495758 496114 49938 503674 503790 504175 504829 505991 506374 506470 507111 50853 508868 509256 513214 515804 518374 519681 522216 525061 52510 525739 526331 526650 526708 532100 534999 536748 540946 541108 542899 543879 546280 546925 549383 549906 551061 552294 552374 553017 555463 558282 565571 567812 56960 571988 572518 573042 573901 574020 576290 579582 580565 5806 582769 582885 583688 584353 584485 585126 587712 589769 592740 593066 594932 594974 595487 596491 598759 599853 601694 602670 602934 603986 604361 605482 607659 608030 60843 609069 611520 613503 613952 614146 615458 618492 619590 621188 622455 622592 628691 629005 629173 630425 631712 633461 634524 636685 638039 64018 64041 642787 643713 644127 651533 653133 655872 656738 657230 658376 658596 659864 663440 663837 664772 666949 668122 668285 669195 671572 672588 675814 678264 678982 680643 681552 68206 683030 68410 687634 687840 688236 68949 692266 697788 698404 698998 70175 702087 704434 705077 705714 70750 709322 709406 711322 712288 713586 714693 718611 719229 726411 729587 730604 731485 733188 734066 73446 736822 740041 743665 74550 74855 753843 757112 762670 764607 765638 767193 769360 772201 77643 777961 778498 779668 781853 781900 782823 783761 786286 786350 787174 788283 789670 791128 793292 794119 794770 795041 795444 797711 799668 804782 806329 806999 808571 808985 809744 809966 820003 821512 821660 822644 822946 825332 830738 832778 833611 836097 836127 839493 840430 841162 841560 842804 843050 84391 844043 845984 850171 851914 852438 856291 858774 863167 865012 86578 867360 868666 869777 871110 871553 874742 875085 87638 876399 87641 876856 881125 88262 882735 885777 886163 889980 890092 893696 893887 895914 896940 899568 900393 902960 905503 905982 908384 909471 910845 913745 914006 921796 921892 922002 922785 924076 925205 926707 927164 930273 931636 935751 935830 938478 938784 939068 939391 940023 945039 948015 948176 948677 955194 956885 958971 959185 959367 959548 959994 960114 961277 963566 963577 964030 965430 965525 966534 967655 968346 969086 969589 970424 971112 972182 973329 973809 973817 974704 981240 981283 982236 982463 987679 989003 991132 992712 993158 994895 995524 995713 99807 999929
103569 104653 105932 107502 107611 108830 118237 12118 125810 131079 133720 135089 136406 137869 138119 143384 146598 149252 152081 152453 155125 156538 156980 159018 159337 162081 165883 16614 166955 171614 172504 173311 193342 194424 197171 205052 208028 208862 213560 221158 222807 224429 233105 235139 236379 242758 247532 247807 248183 249049 251103 255181 256977 25800 258778 265263 266020 266589 267973 272068 281013 282454 282541 283314 288391 289509 289713 294657 29543 297428 299049 30116 303033 304199 304568 306868 308013 308101 310203 311072 313229 313727 324794 330438 333053 339849 340042 341299 341564 349692 35051 35064 352948 357393 358414 359068 362926 364727 369016 369426 373169 374659 377679 378622 382569 382843 386341 39045 393208 394865 395143 395826 399334 404744 410531 413742 414718 415195 415669 420943 422356 423198 424072 425359 426182 43393 439392 443156 449386 453526 461794 463137 471361 472217 476220 477981 479064 491431 4918 494544 495383 500506 509313 511269 511470 513434 513786 517840 518209 521334 52683 527245 531324 534582 535555 536256 540689 543106 543974 547827 550030 550162 550883 554816 555195 556060 556389 557056 557477 558960 561216 566171 569970 585561 58998 590142 592393 593627 593799 596404 597092 600617 601645 602229 607385 607720 608014 613095 614361 621485 624702 625720 626707 628134 629617 636947 637789 640366 640475 641882 642390 64257 642902 650311 652664 661521 663194 665355 665487 66632 667478 671507 674995 675099 686739 687438 687479 694918 694978 696891 709238 711003 711185 711786 712283 712771 716230 718740 719404 724926 733395 740719 744381 750018 750292 751723 752480 75334 756619 760966 762309 767040 76739 770901 774828 778138 779161 784141 79303 795448 797077 797129 80201 802107 803171 803490 808822 810016 810621 812670 813428 819649 822878 825613 8258 826995 827405 831214 835642 837924 843585 850794 854874 863620 863809 864720 865978 868385 869490 869846 87106 87368 877838 879802 884122 893762 894648 905569 906372 907356 908803 909257 909638 913477 916435 917150 917237 918437 918609 922798 923812 925104 927646 933071 940224 942186 945288 947970 949928 950377 951687 952274 952658 954169 956840 956843 958493 961317 967449 970885 974907 975152 975802 979420 980890 981681 984674 98762 992560 995893 996711
102814 103350 104179 107272 114523 115005 116211 11684 11941 120732 120896 121416 121870 121986 13109 131134 151994 153979 154140 155746 15905 162752 164249 16656 166809 1736 174667 176608 177566 178204 179679 19574 196566 200587 207173 211560 213406 222127 223963 224689 225634 22674 233569 238017 238222 238680 23962 245009 24570 246144 248774 249849 250006 250971 256278 256576 257245 257302 257372 262924 264949 267916 275808 276480 281356 283478 283755 284470 286972 287496 288831 295484 302125 305007 305272 307953 308703 311108 311816 318162 320533 32226 341038 346334 34728 348 35079 355574 359917 360971 362870 36478 367353 369569 370358 371616 372948 376854 379114 379417 380358 382485 383360 383402 385627 38700 391409 401812 407062 407405 409032 411235 413870 419443 419610 420399 421146 422293 429695 429989 431352 432028 435512 43725 439258 440867 441261 442514 44757 448795 449807 450115 456043 457968 46146 464515 471724 478241 486623 487082 487244 4877 499542 499583 501586 503378 504658 506574 507680 509878 510128 513743 514925 517838 520446 520673 526584 526745 527462 527653 527996 52987 534665 535372 537016 539325 54014 541960 542769 559142 559337 559851 563451 563736 570739 571019 574903 575166 575288 577165 577633 582475 58512 586581 588823 589416 589881 591717 59405 59676 597032 599343 605336 606785 608230 613164 618702 619733 620124 622067 624385 625539 633470 639693 64812 648665 649020 650207 652024 653919 654751 654860 657124 66042 66136 661598 662137 662997 666021 675144 67614 677052 67802 680056 683024 687153 688996 689377 690327 690814 691660 693200 695592 696748 699249 69999 701256 702299 703483 703917 709824 715385 718302 721368 725819 726173 729125 731012 732573 733860 737747 739146 742802 743031 745063 750633 75440 762861 763878 764223 765435 76979 769958 771073 773651 780650 781196 784413 785918 793154 800204 80182 803843 804179 804705 805189 807970 813987 814123 815917 818600 819049 82514 825326 827134 828274 828520 829806 831401 831964 833890 834207 836321 836387 842672 85444 854946 863340 863916 866665 86671 867023 870153 873306 873335 874012 876596 877058 880839 881068 881768 882504 885970 885991 886892 88857 89226 895619 900264 902322 905166 908233 916296 922308 925431 926527 932275 936859 937065 937379 938957 941069 941526 950043 950315 952856 953554 953676 955426 96891 973958 978904 981749 992229 996808 997367 997496
