# Supplementary material for: Stratification of amyotrophic lateral sclerosis patients: a crowdsourcing approach
Source: Sci Rep. 2019 Jan 24;9:690. doi: 10.1038/s41598-018-36873-4 (PMC6345935; doi:10.1038/s41598-018-36873-4)
Supplement: Supplementary file 4 — Supplementary Info 4 [file 41598_2018_36873_MOESM4_ESM.zip › proact_progression.anova.txt]

FDR%	Test-value	StDev/Avg	red cluster			green cluster			blue cluster			purple cluster			#patients	feature	feature type
0	3.232	0.406	66	801.06	154.37	85	638.2	121.42	75	305.6	94.7	77	316.64	82.48	303	onset_delta	cont
0	1.471	0.157	81	32.46	3.32	87	22.21	4.01	75	28.26	4.61	77	33.5	2.76	320	alsfrs_total	cont
0	1.374	0.131	81	40.25	3.52	87	29.41	4.52	75	35.75	5.03	77	41.35	2.99	320	alsfrs_r_total	cont
0	1.204	0.24	81	3.88	0.34	87	2.68	1.01	75	2.19	0.88	77	4	0	320	q1_speech	cont
0	1.034	0.169	81	11.59	0.88	87	8.96	2.36	75	7.81	2.11	77	11.84	0.28	320	mouth	cont
0	60.941	1.127	2	0.03	-9.96	16	0.19	0.62	38	0.51	31.99	0	0	-18.37	304	onset_site	disc2
0	0.915	0.293	55	3.4	0.84	54	1.4	0.92	45	2.88	0.89	55	3.17	0.65	209	q5a_cutting_without_gastrostomy	cont
0	0.904	0.32	81	3.31	0.88	87	1.3	0.84	75	2.61	1.03	77	3.2	0.69	320	q5_cutting	cont
0	0.868	0.263	81	6.67	1.51	87	3.21	1.82	75	5.68	1.63	77	6.61	1.09	320	hands	cont
0	0.791	0.207	81	6.25	1.1	87	3.62	1.48	75	5.96	1.46	77	6.25	0.97	320	trunk	cont
0	0.673	0.262	81	2.85	0.74	87	1.37	0.82	75	2.66	0.87	77	2.81	0.6	320	q6_dressing_and_hygiene	cont
0	0.665	0.134	81	3.88	0.32	87	3.15	0.81	75	2.83	0.68	77	3.92	0.21	320	q3_swallowing	cont
0	0.585	0.165	81	3.4	0.57	87	2.25	0.79	75	3.3	0.7	77	3.44	0.54	320	q7_turning_in_bed	cont
0	0.557	0.214	81	3.36	0.75	87	1.91	1.12	75	3.07	0.79	77	3.41	0.53	320	q4_handwriting	cont
0	0.436	0.462	66	280.61	225.7	85	352.87	182.09	75	125.17	89.09	77	120.42	81.51	303	diag_delta	cont
0	0.435	0.137	81	3.83	0.41	87	3.12	0.92	75	2.79	0.98	77	3.92	0.22	320	q2_salivation	cont
0	0.399	0.352	41	2.18	1.55	38	1.07	0.8	32	2.3	1.14	23	3.22	0.79	134	q5b_cutting_with_gastrostomy	cont
0.02	0.272	0.09	69	95.31	14.65	41	76.91	17.42	44	80.55	14.97	28	90.9	11.97	182	fvc_percent	cont
0.03	0.267	0.094	54	93.51	15.11	39	74.96	16.88	44	78.76	16.59	28	91.01	12.01	165	fvc_percent3	cont
0.03	0.263	0.088	54	94.17	14.38	39	75.67	16.52	44	81.34	15.02	28	91.19	12.35	165	fvc_percent2	cont
0.04	0.235	0.204	81	4.16	1.87	87	3.17	1.6	75	5.49	1.98	77	5.05	1.98	320	leg	cont
0.05	0.228	0.078	12	100.26	14.17	46	79.69	13.88	31	90.35	13.47	49	93.62	15.68	138	svc_percent	cont
0.06	0.219	0.084	69	94.88	15.02	41	77.25	18.51	44	81.6	15.8	28	90.51	12.19	182	fvc_percent1	cont
0.06	0.217	0.31	81	1.69	1.17	87	0.98	1	75	2.41	1.3	77	2.18	1.3	320	q9_climbing_stairs	cont
0.06	0.211	0.132	81	2.47	0.78	87	2.18	0.7	75	3.08	0.76	77	2.87	0.8	320	q8_walking	cont
0.07	17.146	0.666	19	0.23	8.27	11	0.13	0.86	3	0.04	-4.5	4	0.05	-3.52	320	race	disc2
0.31	0.146	0.045	81	11.57	0.92	87	10.45	1.74	75	10.81	1.35	77	11.61	1.03	320	respiratory_r	cont
0.42	0.138	0.106	54	3.7	0.94	39	3.15	0.93	44	3.03	1.05	28	3.96	1	165	fvc3	cont
0.44	0.137	0.069	81	3.77	0.49	87	3.25	0.82	75	3.32	0.78	77	3.75	0.45	320	respiratory	cont
0.63	0.128	0.069	81	3.75	0.51	87	3.24	0.82	75	3.28	0.8	77	3.73	0.48	320	r1_dyspnea	cont
0.79	0.122	0.097	54	3.7	0.92	39	3.17	0.9	44	3.11	1.02	28	3.95	1	165	fvc	cont
0.83	0.12	0.095	54	3.72	0.91	39	3.17	0.89	44	3.14	1.03	28	3.96	1.01	165	fvc2	cont
1.05	0.114	0.085	12	86.08	20.55	46	107.43	31.03	31	88.05	17.59	49	94.34	21.32	138	gfr	cont
1.36	0.107	0.05	81	3.91	0.34	87	3.49	0.84	75	3.68	0.5	77	3.94	0.45	320	r2_orthopnea	cont
1.7	0.101	0.09	54	3.68	0.93	39	3.18	0.94	44	3.16	1.06	28	3.94	1.01	165	fvc1	cont
2.47	0.091	0.024	38	6.29	0.45	79	5.98	0.49	62	6.22	0.54	71	5.93	0.43	250	urine ph	cont
2.73	0.088	0.065	38	63.38	16.76	80	62.61	15.89	62	70.91	13.53	71	72.25	13.73	251	creatinine	cont
2.7	0.088	0.084	12	3.93	1.15	46	3.21	1.05	31	3.57	1.09	49	3.9	0.92	138	svc	cont
4.03	0.078	0.062	26	3.7	0.86	34	4.15	0.93	31	3.74	0.86	22	4.29	0.88	113	fvc_normal	cont
4.76	0.074	0.115	26	87.22	36.91	34	118.99	53.85	31	107.47	44.48	22	118.4	43.9	113	urine creatinine	cont
7.9	0.062	0.023	12	29.87	2.89	46	29.88	2.36	31	28.15	3.1	49	29.56	2.7	138	globulin	cont
8.51	0.06	0.02	38	24.36	2.13	80	23.34	1.82	62	24.5	1.85	71	23.76	2.05	251	bicarbonate	cont
9.77	0.057	0.03	38	75.97	8.13	80	79.44	9.73	62	73.27	9.42	71	76.1	10.89	251	pulse	cont
11.1	9.796	0.685	2	0.02	-1.9	9	0.1	3.98	5	0.07	1.01	1	0.01	-2.91	17	headaches	disc1
11.13	0.054	0.585	24	1.6	0.74	26	4.94	12.02	28	2.46	4.03	21	8.01	17.15	99	urine squamous epithelial cells	cont
12.79	0.051	0.012	38	4.17	0.21	80	4.1	0.21	62	4.21	0.24	71	4.21	0.22	251	potassium	cont
12.88	9.474	0.593	2	0.02	-2.53	8	0.09	1.95	8	0.11	2.69	2	0.03	-2.3	20	respiratory disorders nec	disc1
13.6	9.369	0.472	7	0.09	-1	8	0.09	-0.84	14	0.19	4.78	4	0.05	-2.76	33	acetaminophen	disc1
14.61	0.048	0.022	26	1	0.08	31	1.02	0.14	31	0.98	0.07	20	1.04	0.11	108	prothrombin time ratio	cont
15.21	0.047	0.041	38	75.49	12.58	79	83.15	17.81	62	76.75	14.97	71	82.54	12.99	250	weight	cont
15.91	9.062	0.442	4	0.05	-3.09	10	0.11	0.91	13	0.17	3.77	6	0.08	-1.29	33	gastrointestinal signs and symptoms	disc1
18.8	8.679	0.501	5	0.06	-1.29	6	0.07	-1.02	12	0.16	4.63	4	0.05	-1.74	27	general system disorders nec	disc1
19.83	0.041	0.024	12	1.1	0.14	46	1.19	0.14	31	1.2	0.12	49	1.16	0.15	138	phosphorus	cont
19.69	0.041	0.02	38	77.32	5.68	80	79.57	7.46	62	77.34	8.69	71	81.12	8.13	251	bp_diastolic	cont
19.76	8.531	0.443	9	0.11	1.22	6	0.07	-1.28	11	0.15	3.02	3	0.04	-3.01	29	injuries nec	disc1
20.26	0.04	0.051	38	6.23	1.14	80	6.44	1.6	62	7.12	1.76	71	6.98	2.05	251	monocytes	cont
21.38	8.366	0.18	31	0.38	1.45	33	0.38	1.41	28	0.37	1.16	18	0.23	-4.36	320	gender	disc2
23.77	8.15	0.298	9	0.11	-1.9	18	0.21	2.59	14	0.19	1.48	8	0.1	-2.17	49	lidocaine	disc1
24.58	0.036	0.02	12	67.15	6.61	46	63.62	6.93	31	62.49	7.14	49	62.64	6.23	138	segmented neutrophils	cont
25.09	0.035	0.03	38	0	0	79	0	0	62	0	0	71	0	0	250	bmi	cont
27.39	0.033	0.022	81	3.91	0.39	87	3.72	0.6	75	3.85	0.48	77	3.94	0.31	320	r3_respiratory_insufficiency	cont
27.23	0.033	0.108	12	1.98	1	46	2.3	1.86	31	1.7	0.63	49	2.04	0.63	138	triglycerides	cont
30.2	0.031	0.068	38	31.47	10.16	80	28.51	9.19	62	31.46	13.4	71	33.94	14.43	251	ast(sgot)	cont
34.01	0.029	0.009	38	170.13	8.94	80	172.04	10.09	62	170.64	9.23	71	174.29	8.61	251	height	cont
33.81	0.029	0.068	38	0.76	0.29	80	0.68	0.28	62	0.75	0.31	71	0.64	0.23	251	basophils	cont
37.41	0.027	0.052	38	1.56	0.42	80	1.79	0.53	62	1.66	0.41	71	1.8	0.7	251	absolute lymphocyte count	cont
37.25	7.051	0.468	5	0.06	-0.69	10	0.11	3.11	5	0.07	-0.53	2	0.03	-2.72	22	heparin	disc1
37.57	7.018	0.472	3	0.04	-1.41	7	0.08	1.45	7	0.09	2.05	2	0.03	-2.1	19	muscle disorders	disc1
38.51	0.026	0.038	38	5.63	0.93	80	5.86	1.81	62	5.3	0.67	71	5.68	1.24	251	glucose	cont
38.3	0.026	0.046	38	0.39	0.1	80	0.44	0.13	62	0.44	0.14	71	0.45	0.12	251	absolute monocyte count	cont
38.34	6.906	0.343	9	0.11	0.6	10	0.11	0.71	12	0.16	2.47	4	0.05	-3.13	35	epidermal and dermal conditions	disc1
39.7	6.829	0.36	5	0.06	-1.72	9	0.1	0.84	11	0.15	2.77	5	0.06	-1.49	30	cefazolin	disc1
39.71	0.025	0.012	34	43.35	2.53	76	41.79	3.65	58	42.56	2.95	70	42.09	3.37	238	albumin	cont
39.5	0.025	0.013	38	142.16	9.84	80	143.5	11.95	62	141.66	13.87	71	146.38	10.58	251	hemoglobin	cont
39.29	0.025	0.039	12	308.55	67.16	46	317.3	84.5	31	288.02	73.33	49	316.97	69.87	138	uric acid	cont
39.08	0.025	0.022	38	16.45	2.57	80	17.54	2.51	62	17.24	2.16	71	17.49	2.25	251	respiratory_rate	cont
38.87	0.025	0.427	19	5.45	7.01	37	3.51	4.73	27	9.23	28.11	30	4.01	4.3	113	urine rbcs	cont
40.55	0.024	0.011	12	0.86	0.05	46	0.86	0.07	31	0.88	0.06	49	0.87	0.06	138	magnesium	cont
42.53	0.023	0.037	38	6.37	1.53	80	6.92	1.5	62	6.35	1.63	71	6.72	1.74	251	white blood cell (wbc)	cont
45.01	0.022	0.007	12	70.81	1.76	46	69.75	3.85	31	68.98	3.36	49	70.05	3.37	138	protein	cont
44.79	0.022	0.013	38	4625.01	279.06	80	4751.54	482.82	62	4684.37	431.35	71	4805.05	419.94	251	red blood cells (rbc)	cont
44.34	0.022	0.002	38	139.88	1.32	80	139.77	1.7	62	139.71	1.93	71	140.35	1.93	251	sodium	cont
43.68	6.42	0.555	3	0.04	-0.81	3	0.03	-0.97	7	0.09	3.29	2	0.03	-1.36	15	epinephrine w/lidocaine	disc1
43.59	6.416	0.556	1	0.01	-2.15	6	0.07	2.22	4	0.05	1.01	2	0.03	-1.03	13	ibuprofen	disc1
45.62	0.021	0.001	38	1.02	0	79	1.02	0.01	62	1.02	0.01	71	1.02	0.01	250	urine specific gravity	cont
45.4	0.021	0.107	26	12.42	6.2	40	12.77	10.73	39	9.78	6.74	26	11.92	9.36	131	urine protein	cont
45.19	0.021	0.016	26	65.26	5.91	34	65.27	6.64	31	63.02	7.75	22	63.51	8.06	113	neutrophils	cont
47.2	0.02	0.005	34	2.41	0.1	76	2.44	0.09	58	2.43	0.07	70	2.45	0.09	238	calcium	cont
50.01	6.022	0.485	2	0.02	-1.51	5	0.06	0.95	6	0.08	2.2	2	0.03	-1.36	15	procedural and device related injuries and complications nec	disc1
52.52	0.018	0.012	22	1.21	0.09	30	1.21	0.1	27	1.23	0.12	21	1.19	0.12	100	phosphate	cont
55.3	0.017	0.093	12	331.61	169.59	46	276.59	253.3	31	239.24	125.57	49	294.19	184.76	138	ck	cont
55.05	0.017	0.027	81	56.67	11.51	87	53.02	11.95	75	56.1	11.66	77	56.25	11.39	320	age	cont
54.8	0.017	0.061	38	7.63	3.57	80	8.86	4.94	62	9.27	4.45	71	9.17	3.26	251	bilirubin (total)	cont
57.88	0.016	0.088	12	37.88	20.15	46	29.43	24.85	31	29.7	14.48	49	34.07	24.69	138	gamma-glutamyltransferase	cont
57.62	0.016	0.001	38	36.57	0.41	80	36.56	0.3	62	36.46	0.37	71	36.54	0.3	251	temperature	cont
57.12	0.016	0.068	38	0.13	0.07	80	0.15	0.08	62	0.13	0.05	71	0.15	0.08	251	absolute eosinophil count	cont
56.87	0.016	0.006	12	31.45	1.3	46	30.79	1.84	31	30.95	1.26	50	30.74	1.45	139	mean corpuscular hemoglobin	cont
56.38	0.016	0.037	38	4.24	1.22	80	4.5	1.21	62	4.08	1.42	71	4.29	1.22	251	absolute neutrophil count	cont
56.14	0.016	0.242	26	5.25	5.16	51	7.45	12.37	44	7.15	17.17	36	3.8	4.06	157	urine wbcs	cont
59.34	0.015	0.006	12	93.15	3.58	46	91.92	5.31	31	92.98	4	50	91.85	3.93	139	mean corpuscular volume	cont
59.09	0.015	0.003	12	336.86	7.48	46	334.98	11.04	31	332.83	7.19	50	334.87	8.35	139	mean corpuscular hemoglobin concentration	cont
62.8	0.014	0.023	12	188	54.29	46	178.38	37.56	31	177.95	29.31	49	186.24	31.62	138	lactate dehydrogenase	cont
62.53	0.014	0.012	26	22.21	2.21	31	22.21	2.61	31	22.39	1.96	20	21.62	2.05	108	partial thromboplastin time	cont
62.68	5.295	0.327	8	0.1	1.82	5	0.06	-0.87	6	0.08	0.88	3	0.04	-1.72	22	infections - pathogen unspecified	disc1
65.15	5.203	0.174	19	0.23	2.12	13	0.15	-1.58	14	0.19	0.62	13	0.17	-0.88	59	midazolam	disc1
65	0.013	0.042	12	2.61	1.06	46	2.48	1.1	31	2.63	0.83	49	2.37	0.68	138	bilirubin (direct)	cont
64.73	0.013	0.029	38	25.06	5.87	80	26.36	6.75	62	27.26	7.07	71	27.19	6.6	251	lymphocytes	cont
64.47	0.013	0.002	38	102.64	1.66	80	102.41	2.27	62	102.25	2.05	71	102.83	1.67	251	chloride	cont
64.21	0.013	0.027	38	5.5	1.33	80	5.45	1.32	62	5.71	1.37	71	5.8	1.31	251	blood urea nitrogen (bun)	cont
63.95	0.013	0.027	38	273.53	48.93	79	269.52	60.87	62	278.14	65.01	70	259.01	68.68	249	platelets	cont
67.66	0.012	0.051	38	0.05	0.03	80	0.05	0.02	62	0.05	0.02	71	0.04	0.02	251	absolute basophil count	cont
71.33	0.011	0.03	12	4.65	1.25	46	4.31	1.16	31	4.2	1.48	49	4.45	1.17	138	absolute segmented neutrophil count	cont
73.74	0.01	0.009	38	127.59	11.35	80	126.82	11.57	62	126.92	12.83	71	129.54	11.19	251	bp_systolic	cont
73.45	0.01	0.008	38	43.28	3.11	80	43.63	3.53	62	43.33	3.99	71	44.17	3.25	251	hematocrit	cont
76.46	0.009	0.018	12	5.4	1.17	46	5.67	1.26	31	5.45	0.97	49	5.63	0.98	138	total cholesterol	cont
79.37	0.008	0.038	20	1.63	0.65	26	1.77	0.89	21	1.8	0.8	17	1.77	0.53	84	urine bacteria	cont
79.86	4.266	0.157	10	0.12	-0.88	15	0.17	1.73	9	0.12	-0.95	10	0.13	-0.7	44	gallbladder disorders	disc1
81.18	4.212	0.109	18	0.22	0.93	20	0.23	1.17	13	0.17	-1.33	15	0.19	-0.78	66	fentanyl	disc1
81.76	0.007	0.042	38	37.53	17.85	80	34.73	17.42	62	35.79	20.07	71	38.48	19.68	251	alt(sgpt)	cont
83.23	4.063	0.219	5	0.06	-0.8	8	0.09	1.33	6	0.08	0.77	4	0.05	-1.17	23	musculoskeletal and connective tissue disorders nec	disc1
86.01	3.85	0.133	12	0.15	0.6	13	0.15	0.63	13	0.17	1.26	9	0.12	-1.36	47	gastrointestinal motility and defaecation conditions	disc1
88.58	0.005	0.03	12	7.73	3.2	46	7.7	4.02	31	7.54	2.92	49	7.2	2.33	138	bilirubin (indirect)	cont
92.29	0.004	0.016	12	62	10.98	46	62.44	13.4	31	64.92	20.11	49	63.77	16.66	138	alkaline phosphatase	cont
95.09	0.003	0.03	38	2.11	0.95	80	2.17	1.28	62	2.12	0.91	71	2.28	1.23	251	eosinophils	cont
99.34	2.786	0.114	4	0.05	-0.8	5	0.06	-0.54	5	0.07	0.75	5	0.06	0.7	19	administration site reactions	disc1
99.85	2.661	0.164	3	0.04	-0.56	3	0.03	-0.67	3	0.04	0.47	4	0.05	0.96	13	baclofen	disc1
