# Supplementary material for: Stratification of amyotrophic lateral sclerosis patients: a crowdsourcing approach
Source: Sci Rep. 2019 Jan 24;9:690. doi: 10.1038/s41598-018-36873-4 (PMC6345935; doi:10.1038/s41598-018-36873-4)
Supplement: Supplementary file 4 — Supplementary Info 4 [file 41598_2018_36873_MOESM4_ESM.zip › reg_progression.pruned]

1865	2250	2477	2756	2826	2907	2910	I101	I1049	I1051	I1068	I1112	I114	I115	I1202	I1214	I1226	I1278	I1284	I160	I187	I215	I244	I262	I381	I390	I438	I439	I482	I497	I523	I559	I566	I604	I626	I627	I641	I658	I691	I755	I763	I790	I812	I835	I846	I855	I887	I913	I921	I934	I951	I975
1077	1483	1646	1777	1933	2094	2662	2744	2807	2817	2823	I1002	I1034	I1124	I1188	I1190	I1200	I1218	I122	I1220	I13	I131	I289	I325	I33	I367	I416	I454	I720	I769	I805	I85	I922	I926	I929	I944	I960	I994
1022	I1016	I1067	I1080	I1159	I1166	I1223	I161	I18	I285	I300	I363	I366	I577	I620	I712	I799	I807	I813	I833	I899	I911	I953
