# Supplementary material for: Stratification of amyotrophic lateral sclerosis patients: a crowdsourcing approach
Source: Sci Rep. 2019 Jan 24;9:690. doi: 10.1038/s41598-018-36873-4 (PMC6345935; doi:10.1038/s41598-018-36873-4)
Supplement: Supplementary file 4 — Supplementary Info 4 [file 41598_2018_36873_MOESM4_ESM.zip › reg_progression.anova.txt]

FDR%	Test-value	StDev/Avg	red cluster			green cluster			blue cluster			#patients	feature	feature type
0	1.917	0.179	52	36.17	2.37	38	33.91	3.11	23	21.07	7.55	113	alsfrs_total	cont
0	1.759	0.157	52	44.1	2.55	38	41.9	3.09	23	27.79	8.9	113	alsfrs_r_total	cont
0	1.473	0.247	52	7.24	0.9	38	7.19	0.91	23	3.28	2.27	113	hands	cont
0	1.472	0.234	52	3.74	0.42	38	3.62	0.46	23	1.78	1.11	113	q4_handwriting	cont
0	1.29	1.58	45	0.05	0.15	27	0.04	0.19	22	1.41	1.01	94	als_staging_total	cont
0	1.234	0.262	52	3.78	0.4	38	3.45	0.61	23	1.58	1.36	113	q7_turning_in_bed	cont
0	1.152	0.257	52	7.3	0.91	38	6.66	1.3	23	3.12	2.5	113	trunk	cont
0	1.137	0.261	52	3.5	0.61	38	3.57	0.53	23	1.51	1.25	113	q5_cutting	cont
0	0.913	1.567	45	0.03	0.12	27	0	0	22	0.59	0.49	94	als_staging_move	cont
0	0.783	0.252	52	3.52	0.64	38	3.21	0.83	23	1.54	1.24	113	q6_dressing_and_hygiene	cont
0	0.633	0.222	52	3.51	0.6	38	3.03	0.87	23	1.75	1.15	113	q8_walking	cont
0.01	0.615	0.28	52	6.78	1.48	38	5.29	2.22	23	2.72	2.36	113	leg	cont
0.01	0.533	0.354	52	3.27	0.93	38	2.26	1.42	23	0.98	1.32	113	q9_climbing_stairs	cont
0.01	0.501	0.554	52	230.62	76.07	38	833.82	607.71	23	915.43	604.03	113	onset_delta	cont
0.01	0.363	1.308	45	0.03	0.11	27	0.04	0.19	22	0.39	0.45	94	als_staging_eat	cont
0.07	0.241	0.102	52	3.67	0.54	38	3.62	0.53	23	2.77	1.2	113	q3_swallowing	cont
0.09	0.229	0.075	52	3.96	0.28	38	3.99	0.08	23	3.26	1.25	113	r2_orthopnea	cont
0.09	0.227	0.087	52	10.92	1.41	38	10.87	1.56	23	8.65	3.03	113	mouth	cont
0.19	0.196	0.065	52	11.85	0.7	38	11.89	0.38	23	10.01	3.56	113	respiratory_r	cont
0.24	0.185	0.109	52	3.54	0.71	38	3.49	0.79	23	2.62	1.15	113	q1_speech	cont
0.45	0.163	1.389	45	0.02	0.1	27	0	0	22	0.2	0.39	94	als_staging_breath	cont
0.44	0.163	0.066	52	3.93	0.34	38	3.91	0.36	23	3.3	1.19	113	r1_dyspnea	cont
0.43	0.163	0.066	52	3.93	0.34	38	3.91	0.36	23	3.3	1.19	113	respiratory	cont
0.69	0.147	0.055	52	3.97	0.15	38	4	0	23	3.46	1.21	113	r3_respiratory_insufficiency	cont
3.51	0.097	1.809	45	0	0	27	0	0	22	0.08	0.23	94	als_staging_com	cont
4.55	0.09	0.052	52	3.71	0.45	38	3.76	0.43	23	3.27	1.08	113	q2_salivation	cont
8.47	7.539	0.334	20	0.38	3.79	8	0.21	-1.84	4	0.17	-1.91	113	onset_site	disc2
35.44	4.387	0.461	4	0.08	-1.01	6	0.16	2.16	1	0.04	-1.21	11	familyhx_neuro_other_type	disc1
42.49	3.864	0.111	25	0.48	-0.94	22	0.58	1.73	10	0.43	-1.19	113	gender	disc2
71.88	0.009	0.016	52	62.39	10.34	38	62.52	11.2	23	64.9	9.37	113	age	cont
