# Supplementary material for: Stratification of amyotrophic lateral sclerosis patients: a crowdsourcing approach
Source: Sci Rep. 2019 Jan 24;9:690. doi: 10.1038/s41598-018-36873-4 (PMC6345935; doi:10.1038/s41598-018-36873-4)
Supplement: Supplementary file 4 — Supplementary Info 4 [file 41598_2018_36873_MOESM4_ESM.zip › proact_survival.pruned]

101314	104526	107064	109893	111495	116067	117161	118599	119554	120730	125581	134476	147329	149691	151242	153429	154839	156721	157696	16265	164737	166661	166851	167389	172526	177429	177932	184915	186448	190553	191392	195123	19613	196410	199050	201547	209262	211149	21312	215505	219166	221422	223899	225844	231647	235752	237414	238770	23909	23973	24000	240122	247648	248382	248721	249890	255958	258889	259565	261820	267444	267555	267647	267743	271012	27214	277914	282304	28318	285430	287004	289243	294112	294244	29578	297440	29891	299239	300934	30220	310860	317619	321618	325046	325639	329490	335386	345472	347068	347334	349432	34957	370385	374107	375522	37856	383121	385425	388642	391332	395014	398533	399834	403425	40687	410583	417519	418778	419956	421323	430366	432450	442984	446476	451166	452555	455672	45781	466318	468849	472382	47442	475652	478490	4803	480340	482063	482362	488496	492789	493249	49938	503790	504829	506374	50853	508868	509256	515804	519681	522216	525739	526331	526650	534999	536748	540946	546280	549383	551061	552294	56960	571988	572518	573042	5806	593066	594932	594974	595487	596491	598759	602670	603986	604361	608030	609069	611520	613503	614146	618492	621188	622455	628691	629173	630425	633461	634524	636685	64018	64041	642787	643713	644127	653133	655872	657230	658376	658596	659864	663440	663837	664772	666949	668285	669195	671572	678264	680643	683030	687634	687840	688236	692266	697788	698998	704434	705714	709406	712288	713586	714693	718611	719229	730604	73446	740041	74550	753843	762670	764607	765638	767193	772201	778498	781900	783761	786286	788283	791128	799668	806999	809744	809966	822644	825332	832778	833611	836097	836127	841560	842804	843050	84391	850171	851914	852438	858774	86578	867360	868666	871553	87641	88262	886163	889980	890092	893887	895914	899568	900393	905503	905982	910845	914006	921892	922002	926707	935751	938784	940023	945039	948015	955194	959185	959367	959548	961277	963566	963577	965525	966534	967655	969589	973817	981283	987679	991132	995524	99807	999929
103569	133720	138119	143384	146598	152081	152453	155125	159337	166955	172504	173311	208028	213560	236379	247532	249049	251103	255181	256977	25800	258778	265263	266020	266589	267973	281013	282541	283314	289509	294657	29543	297428	299049	303033	304199	308013	311072	313229	333053	341299	349692	35051	352948	357393	358414	359068	369426	373169	378622	386341	394865	395143	410531	413742	415195	423198	424072	43393	443156	449386	461794	472217	476220	491431	4918	500506	509313	511470	517840	518209	52683	534582	536256	543106	543974	550030	550162	554816	555195	556060	58998	592393	593627	596404	597092	600617	608014	621485	624702	625720	626707	629617	640475	642390	642902	652664	663194	665355	66632	667478	675099	686739	687438	694918	694978	696891	709238	711786	740719	744381	75334	756619	767040	770901	774828	778138	784141	79303	795448	797077	797129	80201	802107	803171	808822	810016	812670	813428	825613	8258	826995	835642	837924	854874	865978	868385	869846	87106	87368	879802	884122	893762	905569	906372	907356	916435	917237	918437	918609	925104	927646	933071	940224	942186	945288	947970	949928	952274	954169	956843	970885	974907	980890	984674	995893
103350	104179	107272	114523	115005	120732	13109	151994	155746	15905	162752	16656	1736	174667	177566	196566	207173	211560	213406	224689	22674	238222	238680	23962	246144	248774	257245	257372	262924	264949	275808	281356	283755	288831	295484	307953	308703	311108	311816	32226	35079	355574	362870	36478	367353	369569	370358	371616	372948	376854	382485	383402	385627	391409	407405	409032	419443	419610	420399	422293	429989	431352	432028	43725	439258	440867	44757	448795	450115	456043	457968	46146	478241	487082	4877	499542	499583	501586	503378	504658	507680	510128	513743	517838	526584	526745	527462	527653	527996	539325	54014	541960	542769	559142	559337	570739	574903	575288	577165	582475	58512	588823	589416	591717	59676	605336	613164	622067	624385	650207	652024	653919	661598	662997	666021	677052	680056	690327	695592	699249	69999	702299	703917	715385	718302	721368	726173	729125	731012	733860	739146	742802	750633	75440	762861	765435	76979	781196	784413	785918	80182	805189	814123	815917	818600	825326	827134	833890	836321	836387	842672	85444	854946	863916	867023	873335	876596	877058	880839	885970	88857	89226	902322	908233	925431	932275	937065	937379	938957	941069	952856	953676	978904	996808	997367
