# Supplementary material for: Stratification of amyotrophic lateral sclerosis patients: a crowdsourcing approach
Source: Sci Rep. 2019 Jan 24;9:690. doi: 10.1038/s41598-018-36873-4 (PMC6345935; doi:10.1038/s41598-018-36873-4)
Supplement: Supplementary file 4 — Supplementary Info 4 [file 41598_2018_36873_MOESM4_ESM.zip › proact_progression.ttest]

Corrected p-value	raw p-value	FDR	expected number of false positives	F value	1-2	1-3	1-4	2-3	2-4	3-4	ORF
0.02	2.36	0.000000	0.00	4.5	+0.017 0.238863763114738 162.860606060606	+0.000 0.000150143008469824 495.460606060606	+0.000 0.00011299321044914 484.424242424242	+0.000 0.00301623202559301 332.6	+0.000 0.00266828787743957 321.563636363636	-58.254 0.901817559016027 -11.0363636363636	onset_delta_1
-1.18	0.86	0.000000	0.00	1.9	+0.000 0.00645505009751054 10.2502767134951	+0.051 0.298127693871558 4.19456790123452	-13.564 0.735978404271684 -1.03996312329645	-0.000 0.16341360857328 -6.05570881226054	-0.000 0.00152507417525771 -11.2902398367915	-0.000 0.171773358413181 -5.23453102453097	alsfrs_total_1
-1.18	0.80	0.000000	0.00	1.7	+0.000 0.00882444362279153 10.8427415921669	+0.058 0.301375287312745 4.49864197530869	-14.020 0.739499964540177 -1.09648067981406	-0.000 0.187149682923807 -6.34409961685819	-0.000 0.00256705490059033 -11.9392222719809	-0.000 0.179417948600406 -5.59512265512275	alsfrs_r_total_1
-1.18	0.74	0.000000	0.00	1.6	+0.000 0.119313345721312 1.20103590180219	+0.000 0.0113013132439154 1.69168724279836	-4.029 0.633009097149401 -0.118312757201642	+3.014 0.607757160534452 0.490651340996172	-0.000 0.0755271907168932 -1.31934865900383	-0.000 0.00399722350598126 -1.81	q1_speech_1
-1.18	0.61	0.000000	0.00	1.4	+0.000 0.148552110000662 2.63749113097772	+0.000 0.0199143642383919 3.78362139917695	-10.817 0.714850110462286 -0.244040938485385	+3.278 0.613359329602749 1.14613026819923	-0.000 0.0998188214576978 -2.88153206946311	-0.000 0.00840800048971174 -4.02766233766234	mouth_1
-1.18	0.48	0.000000	0.00	1.2	+0.000 0.0271336505135076 1.99694163860831	+1.433 0.550343721706423 0.522558922558921	+17.500 0.761929172284885 0.230303030303037	-0.000 0.110731162510396 -1.47438271604939	-0.000 0.0299378365463513 -1.76663860830528	-9.858 0.705987701680141 -0.292255892255885	q5a_cutting_without_gastrostomy_1
-1.18	0.47	0.000000	0.00	1.1	+0.000 0.0207836284008381 2.01857528026111	+0.495 0.463564330365767 0.704897119341564	+50.556 0.882413604535578 0.117898562343016	-0.000 0.163199737951851 -1.31367816091955	-0.000 0.0155004450256897 -1.9006767179181	-0.835 0.504294834286362 -0.586998556998548	q5_cutting_1
-1.18	0.45	0.000000	0.00	1.1	+0.000 0.0421440596641819 3.46409819781467	+1.161 0.531057146575238 0.992757201646091	+83.553 0.960805166811664 0.065643204532094	-0.000 0.159169352246125 -2.47134099616858	-0.000 0.0280424231394554 -3.39845499328257	-0.871 0.506604030232422 -0.927113997113997	hands_1
-1.18	0.40	0.000000	0.00	1.0	+0.000 0.0478506452455229 2.62849439477792	+31.246 0.824618942447236 0.287613168724289	+98.692 0.99760782441353 0.00313986425097568	-0.000 0.115209561557666 -2.34088122605364	-0.000 0.040403036405645 -2.62535453052695	-30.385 0.819172828809753 -0.284473304473313	trunk_1
-1.18	0.35	0.000000	0.00	0.9	+0.017 0.245098202719565 0.729963104867324	+0.000 0.0487415118786767 1.04946502057613	-51.700 0.885875922168114 -0.0393084281973173	+6.681 0.673070527988475 0.319501915708808	-0.000 0.208374985420668 -0.769271533064641	-0.000 0.0322477538777969 -1.08877344877345	q3_swallowing_1
-1.18	0.32	0.000000	0.00	0.8	+0.000 0.0634440110674547 1.47474811976728	+30.496 0.820036159541736 0.184403292181074	+81.828 0.955356631534746 0.0382128159906019	-0.000 0.129646928501051 -1.29034482758621	-0.000 0.0509049791662413 -1.43653530377668	-37.254 0.845243980299446 -0.146190476190472	q6_dressing_and_hygiene_1
-1.18	0.27	0.000000	0.00	0.7	+0.000 0.09962093421217 1.15374627501064	+46.748 0.872114692053196 0.103209876543214	-79.626 0.950094328143569 -0.0350729517396138	-0.000 0.166086226541354 -1.05053639846743	-0.000 0.0864764017977799 -1.18881922675026	-31.524 0.82648218926964 -0.138282828282828	q7_turning_in_bed_1
-1.18	0.25	0.000000	0.00	0.7	+0.000 0.135769941040164 1.44552291755357	+10.437 0.710772775901864 0.287860082304527	-73.088 0.936599859000919 -0.0522553578109091	-0.017 0.242268323784605 -1.15766283524904	-0.000 0.0968508043330164 -1.49777827536448	-3.343 0.615249340726458 -0.340115440115436	q4_handwriting_1
-1.18	0.21	0.000000	0.00	0.6	+0.076 0.329149411769267 0.706492124308213	+0.000 0.162259372524001 1.04246913580247	-24.022 0.794112606753351 -0.0864197530864153	+11.897 0.724123863820877 0.335977011494261	-0.025 0.25071149333052 -0.792911877394628	-0.000 0.112526737645693 -1.12888888888889	q2_salivation_1
-1.18	0.20	0.000000	0.00	0.6	+0.152 0.378469360756798 1.11713735558408	-72.815 0.935509155912494 -0.113948170731707	-0.396 0.44309321246722 -1.04171085189113	-0.000 0.214058590069746 -1.23108552631579	-0.000 0.00982652039165447 -2.15884820747521	-0.123 0.370683272586413 -0.927762681159422	q5b_cutting_with_gastrostomy_1
-1.18	0.19	0.000000	0.00	0.6	-11.834 0.72322334113576 -72.2645276292335	+0.103 0.358546887581022 155.432727272727	+0.082 0.335465175549087 160.190476190476	+0.000 0.123349515083054 227.697254901961	+0.000 0.109072445118311 232.45500381971	+81.912 0.955902450806312 4.75774891774891	diag_delta_1
-1.18	0.10	0.000000	0.00	0.3	+0.000 0.152750886385074 20.571859903382	+0.638 0.48313038721759 9.90905017921173	+6.693 0.672883022006046 6.64143990929732	-0.405 0.445493902310259 -10.6628097241703	-0.099 0.355303186646878 -13.9304199940847	-32.095 0.828704784331225 -3.26761026991441	svc_percent_1
-1.18	0.10	0.000000	0.00	0.3	+0.025 0.250784706555613 18.5519943019944	+0.104 0.357711356917542 14.7460016835018	+43.055 0.862007900414253 2.49437830687818	-31.008 0.822743653967506 -3.80599261849262	-0.044 0.296917085396901 -16.0576159951162	-0.296 0.422683141143645 -12.2516233766236	fvc_percent3_1
-1.18	0.10	0.000000	0.00	0.3	+0.000 0.235029997143674 18.502492877493	+0.190 0.388666995807173 12.836069023569	+32.717 0.830611241029222 2.98082010582023	-11.852 0.723090194537588 -5.66642385392393	-0.057 0.309252372537357 -15.5216727716727	-0.722 0.491310179803916 -9.8552489177488	fvc_percent2_1
-1.18	0.09	0.000000	0.00	0.3	+0.025 0.249397148675295 18.3955706767212	+0.077 0.324514362863309 14.7551419997073	+16.469 0.755116157489913 4.40341039797575	-31.131 0.824804456275817 -3.64042867701389	-0.140 0.375138320652666 -13.9921602787454	-0.493 0.464702513401107 -10.3517316017316	fvc_percent_1
-1.18	0.08	0.000000	0.00	0.3	+1.803 0.569283512779441 0.996459486306234	-0.732 0.493576268691583 -1.32855967078188	-4.879 0.647787618772555 -0.886149858372076	-0.000 0.198238085654457 -2.32501915708812	-0.044 0.297553511823298 -1.88260934467831	+31.181 0.82465768338284 0.442409812409807	leg_1
-1.18	0.08	0.022727	0.01	0.3	+0.956 0.516457176685633 0.708024691358025	-1.622 0.561486677250103 -0.721975308641976	-8.583 0.693107100760852 -0.490460157126824	-0.000 0.217704456657448 -1.43	-0.058 0.301556499662209 -1.19848484848485	+42.227 0.859810855750932 0.231515151515152	q9_climbing_stairs_1
-1.18	0.07	0.022222	0.01	0.3	+9.203 0.6991071923268 0.288434794948209	-0.352 0.434762189155584 -0.606584362139909	-3.477 0.618923673352378 -0.395689701245253	-0.000 0.223386543941475 -0.895019157088118	-0.119 0.364619904255291 -0.684124496193462	+22.802 0.788087245625036 0.210894660894656	q8_walking_1
-1.18	0.07	0.021277	0.01	0.3	+0.038 0.289498376978798 17.6247790738778	+0.206 0.392517131324865 13.276432806324	+17.557 0.762478262072892 4.36788302277434	-26.288 0.802899283811958 -4.34834626755375	-0.298 0.424132483105063 -13.2568960511035	-1.394 0.54677959802358 -8.9085497835497	fvc_percent1_1
-1.18	0.05	0.280000	0.14	0.2	+1.613 0.560225947342414 0.551470797720798	+0.861 0.505929997587472 0.666418350168358	-23.319 0.790463152910695 -0.258895502645503	+61.700 0.909365437283297 0.11494755244756	-0.240 0.409272471149083 -0.8103663003663	-0.151 0.379273151494539 -0.92531385281386	fvc3_1
-1.18	0.04	0.352941	0.18	0.2	+0.321 0.43063145441863 1.11619838229033	+0.897 0.508839096362083 0.763209876543213	-87.855 0.971543387869763 -0.0350729517396235	-30.966 0.823428114822626 -0.35298850574712	-0.330 0.431208755487985 -1.15127133402996	-0.897 0.508922430217869 -0.798282828282836	respiratory_r_1
-1.18	0.04	0.442308	0.23	0.2	+1.739 0.565896270485596 0.531264442861664	+1.404 0.548559860964475 0.587488542835755	-23.792 0.792849646615309 -0.252991255144033	+81.586 0.954396477491419 0.0562240999740915	-0.281 0.417907041097879 -0.784255698005697	-0.277 0.417091686560231 -0.840479797979788	fvc_1
-1.18	0.04	0.433962	0.23	0.2	+0.399 0.443759891274223 0.523733503618566	+0.559 0.478348058009217 0.459135802469131	+84.319 0.963838494840636 0.0214446047779382	-72.912 0.935989304454177 -0.0645977011494341	-0.461 0.45754870681446 -0.502288898840627	-0.725 0.492550806452777 -0.437691197691193	respiratory_1
-1.18	0.04	0.518519	0.28	0.2	+1.437 0.550019243885262 0.548088793922112	+1.540 0.555939002881831 0.576383277216597	-27.184 0.806592719468806 -0.235407848324533	+90.090 0.976974198766774 0.0282944832944843	-0.268 0.415891966501618 -0.783496642246646	-0.356 0.43521481872237 -0.81179112554113	fvc2_1
-1.18	0.04	0.553571	0.31	0.2	+0.512 0.466278876563067 0.50567617425855	+0.623 0.482350104457378 0.471193415637869	+88.603 0.973811280679516 0.016287210731655	-85.527 0.966427732619889 -0.0344827586206811	-0.561 0.47707964149192 -0.489388963526895	-0.726 0.493020372004039 -0.454906204906214	r1_dyspnea_1
-1.18	0.03	0.803279	0.49	0.2	-0.566 0.475061884282703 -21.351026570048	-64.962 0.917565915822401 -1.96931003584214	-9.526 0.70261887696232 -8.25946145124696	+0.560 0.471903565560829 19.3817165342059	+3.739 0.625781848972843 13.091565118801	-16.524 0.756493847168939 -6.29015141540482	gfr_1
-1.18	0.03	0.828125	0.53	0.1	+2.804 0.60123972076181 0.494843304843305	+3.000 0.607089129484959 0.517123316498324	-22.331 0.785428743549359 -0.265449735449748	+92.180 0.982589035556021 0.022280011655019	-0.388 0.442778678951382 -0.760293040293052	-0.483 0.462200771379785 -0.782573051948071	fvc1_1
-1.18	0.03	1.318182	0.87	0.1	+0.927 0.512348093507061 0.427252731658858	+2.157 0.581349356207484 0.235720164609044	-83.225 0.959587144291051 -0.0204558815669968	-22.403 0.786159895123003 -0.191532567049813	-0.960 0.516449784897544 -0.447708613225855	-2.535 0.594190652564136 -0.256176046176041	r2_orthopnea_1
-1.18	0.03	1.455882	0.99	0.1	+1.040 0.52350082721752 0.306342993559858	+53.024 0.889236453765317 0.0712436332767439	+0.260 0.414208801424278 0.362728564368681	-4.852 0.646757075525966 -0.235099360283114	+58.974 0.903443889894793 0.056385570808823	+1.435 0.550206758766688 0.291484931091937	urine_ph_1
-1.18	0.02	2.928571	2.05	0.1	+83.940 0.962343397007394 0.771697807017574	-3.365 0.616580797474192 -7.53007074136951	-1.542 0.555573507016498 -8.86710880487608	-2.161 0.581081598601629 -8.30176854838709	-1.012 0.521819636455871 -9.63880661189366	-67.159 0.922653359190458 -1.33703806350657	creatinine_1
-1.18	0.02	3.309859	2.35	0.1	-3.699 0.624968308867662 -0.451093514328798	-84.036 0.962160219857702 -0.0418114143920594	-0.893 0.508971669783276 -0.591503496503496	+5.387 0.655544902853725 0.409282099936739	-49.829 0.880331016709888 -0.140409982174698	-1.267 0.537525967174798 -0.549692082111437	fvc_normal_1
-1.18	0.02	3.430556	2.47	0.1	+0.931 0.512818391182604 0.720410628019319	+15.911 0.751710663842527 0.360663082437268	+88.736 0.973672640460573 0.032596371882089	-14.098 0.740509274494597 -0.359747545582051	-0.724 0.491761802633766 -0.68781425613723	-14.484 0.743616133005049 -0.328066710555179	svc_1
-1.18	0.02	3.547945	2.59	0.1	-0.964 0.516110872773963 -0.0916146014492754	-0.453 0.450915694319907 -0.0981068548387087	-7.839 0.685508055096442 -0.0604488492063484	-83.641 0.960627107396968 -0.00649225338943338	+32.033 0.828277168606541 0.0311657522429269	+22.410 0.785957082179373 0.0376580056323603	phosphorus_1
-1.18	0.02	3.864865	2.86	0.1	+3.338 0.614979311903624 3.53465579710151	+1.004 0.518808541037857 4.66096774193547	+0.646 0.484939158562455 4.50763038548754	+47.550 0.87450469597794 1.12631194483397	+51.124 0.883984639940845 0.97297458838603	-92.155 0.981744815261251 -0.153337356447935	segmented_neutrophils_1
-1.18	0.02	4.000000	3.00	0.1	-0.914 0.511358044121174 -31.763565622926	-3.941 0.631222759182161 -20.2465690103392	-0.453 0.452387985068029 -31.1731534731933	+30.537 0.81993289336672 11.5169966125868	+95.605 0.990823551094944 0.590412149732657	-27.909 0.809544646291893 -10.9265844628541	urine_creatinine_1
-1.18	0.02	5.537500	4.43	0.1	-100.000 0.994807858555088 -0.0164855072463794	+100.000 0.584983198737183 1.71559139784947	+100.000 0.912645747002644 0.306689342403601	+100.000 0.526074449870713 1.73207690509585	+100.000 0.90014075053451 0.32317484964998	-100.000 0.628334131459824 -1.40890205544587	globulin_1
-1.18	0.01	8.686747	7.21	0.1	+100.000 0.600034976272385 1.01973276942359	-100.000 0.942295532381618 -0.143631861912834	+100.000 0.776079461100845 0.597334239354232	-100.000 0.528793312025493 -1.16336463133642	-100.000 0.827954198436106 -0.422398530069355	+100.000 0.707451354000193 0.740966101267066	bicarbonate_1
-1.18	0.01	8.869048	7.45	0.1	-100.000 0.70802464719976 -3.33894230769232	-100.000 0.78116413088817 -0.855059523809523	-100.000 0.596251718648727 -6.40347222222224	+100.000 0.783672336894589 2.4838827838828	-100.000 0.837511643458921 -3.06452991452992	-100.000 0.642578854438285 -5.54841269841271	urine_squamous_epithelial_cells_1
-1.18	0.01	12.528736	10.90	0.1	-100.000 0.641949394768715 -7.66408227848102	-100.000 0.929584265632172 -1.26290322580645	-100.000 0.58770998797887 -7.05322769953057	+100.000 0.7028100471544 6.40117905267456	+100.000 0.969256434787186 0.610854578950452	-100.000 0.681086879853586 -5.79032447372411	weight_1
-1.18	0.01	12.685393	11.29	0.1	-100.000 0.710805832708996 -3.46586779448631	+100.000 0.765480853185085 2.70510954806365	-100.000 0.989609270459249 -0.131923853060002	+100.000 0.524202298297671 6.17097734254996	+100.000 0.748043661267517 3.33394394142631	-100.000 0.783581617779156 -2.83703340112365	pulse_1
-1.18	0.01	13.122222	11.81	0.1	-100.000 0.864074288156104 -0.0197022332506205	+100.000 0.761568603221495 0.0235235732009925	-100.000 0.688755018415015 -0.0386538461538461	+100.000 0.697827529934519 0.043225806451613	-100.000 0.883682344356884 -0.0189516129032257	-100.000 0.504629036876031 -0.0621774193548387	prothrombin_time_ratio_1
-1.18	0.01	15.702128	14.76	0.1	-100.000 0.886912894419112 -0.210595394736837	-100.000 0.574219474386867 -0.884958970005644	-100.000 0.677004497644195 -0.751178239024782	-100.000 0.689365961785295 -0.674363575268807	-100.000 0.768640546599379 -0.540582844287945	+100.000 0.944937175977991 0.133780730980862	monocytes_1
-1.18	0.01	17.336735	16.99	0.1	-100.000 0.748035126489354 -2.25303493107768	-100.000 0.997769323170453 -0.0217681300024708	-100.000 0.610487901783051 -3.79895454598949	+100.000 0.78277780857832 2.23126680107521	-100.000 0.843799418776837 -1.54591961491181	-100.000 0.655922096672319 -3.77718641598702	bp_diastolic_1
-1.18	0.01	17.424242	17.25	0.1	+100.000 0.713961300441867 0.0776132518797086	-100.000 0.876903067019502 -0.0362238256932521	-100.000 0.883817336184094 -0.0320572852318586	-100.000 0.615062513859474 -0.113837077572961	-100.000 0.611980192112791 -0.109670537111567	+100.000 0.985739941579813 0.00416654046139353	potassium_1
-1.18	0.01	22.723810	23.86	0.0	-100.000 0.675230918855642 -0.0509906798245605	-100.000 0.670977762746556 -0.0538902093944524	-100.000 0.589327673233066 -0.0607668437525731	-100.000 0.982991335536821 -0.00289952956989192	-100.000 0.938195494046625 -0.00977616392801262	-100.000 0.957941188586351 -0.00687663435812069	absolute_monocyte_count_1
-1.18	0.01	24.046729	25.73	0.0	+100.000 0.769301036489684 1.05507246376811	+100.000 0.555065820499576 1.83091397849462	+100.000 0.812033810647891 0.756859410430891	+100.000 0.834837699834778 0.775841514726508	-100.000 0.934966258147255 -0.298213053337221	-100.000 0.753477366183769 -1.07405456806373	protein_1
-1.18	0.01	25.432432	28.23	0.0	-100.000 0.671593866196324 -0.000206766614232597	-100.000 0.959189899702718 -2.10164282646963e-05	-100.000 0.77231687487313 -0.000106560517827524	+100.000 0.706672580319467 0.000185750185967901	+100.000 0.828927653713801 0.000100206096405073	-100.000 0.830954240980251 -8.5544089562828e-05	bmi_1
-1.18	0.01	26.203540	29.61	0.0	-100.000 0.670756165307677 -1.08764097744361	-100.000 0.738739908311263 -0.786805723987367	-100.000 0.664674755009992 -1.04015467071434	+100.000 0.899658707288366 0.300835253456242	+100.000 0.984296990323548 0.0474863067292723	-100.000 0.909708439374801 -0.25334894672697	respiratory_rate_1
-1.18	0.01	27.789474	31.68	0.0	-100.000 0.649775946614721 -0.229506633771926	-100.000 0.809914894870251 -0.100279852857957	-100.000 0.701518729266702 -0.238361255250798	+100.000 0.790863620329429 0.129226780913969	-100.000 0.988630776105231 -0.0088546214788725	-100.000 0.813710298673591 -0.138081402392841	absolute_lymphocyte_count_1
-1.18	0.01	27.817391	31.99	0.0	+100.000 0.645052905279846 1.55877192982461	+100.000 0.780232434396122 0.792816091953974	+100.000 0.689220667950122 1.26206349206343	-100.000 0.821627776642921 -0.765955837870635	-100.000 0.933333587028103 -0.296708437761183	+100.000 0.883992092739706 0.469247400109452	albumin_1
-1.18	0.01	28.000000	32.76	0.0	+100.000 0.713500535985402 0.655253623188337	+100.000 0.707322664359399 0.493145161290336	+100.000 0.628350791094043 0.705611111111136	-100.000 0.922257903723253 -0.162108461898001	+100.000 0.976000748198557 0.050357487922799	+100.000 0.879896936034179 0.2124659498208	mean_corpuscular_hemoglobin_1
-1.18	0.00	28.144068	33.21	0.0	+100.000 0.719034465935636 0.183269476372925	+100.000 0.897103235592598 0.056296296296301	-100.000 0.930590395056061 -0.0309042809042808	-100.000 0.816807284299083 -0.126973180076624	-100.000 0.660587775437099 -0.214173757277206	-100.000 0.829639293561554 -0.0872005772005817	r3_respiratory_insufficiency_1
-1.18	0.00	28.386555	33.78	0.0	+100.000 0.785423642706093 0.0779029605263142	+100.000 0.954357454494021 0.0177433503112606	+100.000 0.627054249606404 0.124079359196111	-100.000 0.839634806492727 -0.0601596102150536	+100.000 0.858035654808337 0.0461763986697969	+100.000 0.698240951233746 0.106336008884851	basophils_1
-1.18	0.00	29.239669	35.38	0.0	-100.000 0.856460303031843 -0.317228985507246	+100.000 0.712237297970002 0.284703306451612	-100.000 0.936286564482387 -0.0585106632653065	+100.000 0.691143790717784 0.601932291958858	+100.000 0.852094311100902 0.258718322241939	-100.000 0.590714276565993 -0.343213969716919	triglycerides_1
-1.18	0.00	30.284553	37.25	0.0	-100.000 0.949583547574997 -0.00420686853002117	-100.000 0.636762257017767 -0.0269133064516118	-100.000 0.769147343220193 -0.017174325396826	-100.000 0.726561359971297 -0.0227064379215907	-100.000 0.840269311257476 -0.0129674568668048	+100.000 0.868553894909686 0.00973898105478588	magnesium_1
-1.18	0.00	30.088710	37.31	0.0	-100.000 0.845868872659713 -1.9124342105263	-100.000 0.955620360404161 -0.514006791171482	-100.000 0.637423992366334 -4.16241660489251	+100.000 0.886641668409933 1.39842741935482	-100.000 0.812809984009359 -2.24998239436621	-100.000 0.6849254659491 -3.64840981372103	height_1
-1.18	0.00	34.515873	43.49	0.0	+100.000 0.821420428045739 55.0230072463768	+100.000 0.520805352325613 92.3706989247311	+100.000 0.840359757311117 37.4160430839007	+100.000 0.862037279281678 37.3476916783542	-100.000 0.937233746905607 -17.6069641624761	-100.000 0.742193298466221 -54.9546558408304	ck_1
-1.18	0.00	37.884615	49.25	0.0	+100.000 0.758172392264541 2.96125548245627	+100.000 0.999151452066383 0.0132144878325704	-100.000 0.852176189639351 -2.47042047607274	-100.000 0.794593633179281 -2.9480409946237	-100.000 0.652133584754218 -5.43167595852901	-100.000 0.86011505074068 -2.48363496390531	ast(sgot)_1
-1.18	0.00	37.595420	49.25	0.0	-100.000 0.769932651790377 -126.522258771926	-100.000 0.877658880256001 -59.357809847199	-100.000 0.636932466462454 -180.040832715587	+100.000 0.885197817367864 67.1644489247274	-100.000 0.907008056272369 -53.5185739436611	-100.000 0.778679714874795 -120.683022868388	red_blood_cells_(rbc)_1
-1.18	0.00	38.761194	51.94	0.0	+100.000 0.859676200944214 1.88025362318768	+100.000 0.591369958068889 4.02983870967853	+100.000 0.812228787097116 1.98522222222135	+100.000 0.82704019642178 2.14958508649084	+100.000 0.991504899473149 0.104968599033668	-100.000 0.799511232640232 -2.04461648745718	mean_corpuscular_hemoglobin_concentration_1
-1.18	0.00	38.637037	52.16	0.0	-100.000 0.916112050822574 -8.74545072463769	+100.000 0.781046047825676 20.5332774193547	-100.000 0.905379061624029 -8.41811111111087	+100.000 0.719598746756703 29.2787281439924	+100.000 0.996666031962536 0.327339613526817	-100.000 0.689281046840627 -28.9513885304656	uric_acid_1
-1.18	0.00	38.860294	52.85	0.0	-100.000 0.78875984935963 -1.23104265350877	-100.000 0.695572261969306 -1.63964742501416	-100.000 0.652991766906457 -1.53403440820362	-100.000 0.93177556780113 -0.408604771505384	-100.000 0.943412169851524 -0.302991754694844	+100.000 0.978361336455825 0.10561301681054	bilirubin_(total)_1
-1.18	0.00	38.890511	53.28	0.0	-100.000 0.906290191116278 -1.34629385964922	+100.000 0.968602100465669 0.498047538200296	-100.000 0.686331691509149 -4.22055637921119	+100.000 0.88667593671439 1.84434139784952	-100.000 0.801352937553533 -2.87426251956197	-100.000 0.702319079079334 -4.71860391741149	hemoglobin_1
-1.18	0.00	38.637681	53.32	0.0	-100.000 0.810193550337206 -0.023581785345713	-100.000 0.840547691512593 -0.0170772481406303	-100.000 0.684826045009495 -0.0381027544351045	+100.000 0.939074589087944 0.00650453720508271	-100.000 0.873911279179049 -0.0145209690893915	-100.000 0.793572644662013 -0.0210255062944742	calcium_1
-1.18	0.00	38.611511	53.67	0.0	-100.000 0.884751140201191 -0.23114358552632	+100.000 0.674244662480862 0.330763370118842	-100.000 0.965943880122235 -0.0491591714026995	+100.000 0.696212084505253 0.561906955645163	+100.000 0.908171484503225 0.181984414123621	-100.000 0.710127353355074 -0.379922541521542	glucose_1
-1.18	0.00	39.000000	54.99	0.0	+100.000 0.730283759161866 8.44764492753624	+100.000 0.626231281619564 8.17486559139786	+100.000 0.87575543717073 3.8105725623583	-100.000 0.989947003600986 -0.272779336138377	-100.000 0.853450562265489 -4.63707236517794	-100.000 0.840357044071809 -4.36429302903956	gamma-glutamyltransferase_1
-1.18	0.00	38.971831	55.34	0.0	+100.000 0.73438894167509 1.94806780464677	-100.000 0.867469671844543 -3.77665692007795	+100.000 0.798411362345259 1.44649122807019	-100.000 0.76308932329378 -5.72472472472472	-100.000 0.913741422982789 -0.501576576576577	+100.000 0.794472163151773 5.22314814814815	urine_rbcs_1
-1.18	0.00	40.486111	58.30	0.0	-100.000 0.714538034643296 -0.557189254385952	+100.000 0.994360377533349 0.0114111488398558	-100.000 0.832227780373844 -0.357513178486107	+100.000 0.717384963725494 0.568600403225808	+100.000 0.902341782558102 0.199676075899846	-100.000 0.828732144265099 -0.368924327325963	white_blood_cell_(wbc)_1
-1.18	0.00	45.649007	68.93	0.0	+100.000 0.947311286296863 0.105786340852376	+100.000 0.922748137820572 0.169298245614016	-100.000 0.788233300322614 -0.473385635450086	+100.000 0.972144903898883 0.0635119047616399	-100.000 0.751118468985406 -0.579171976302462	-100.000 0.741764722902326 -0.642683881064102	sodium_1
-1.18	0.00	45.496732	69.61	0.0	-100.000 0.998724247122174 -0.010343137254921	+100.000 0.753815575500381 2.23749999999977	+100.000 0.807712424617428 1.74515151515155	+100.000 0.759296908972211 2.24784313725469	+100.000 0.812458414133202 1.75549465240647	-100.000 0.951383434805803 -0.492348484848222	neutrophils_1
-1.18	0.00	48.670968	75.44	0.0	-100.000 0.740387977350576 -0.00181313013546358	-100.000 0.909624001378761 -0.000598089983021799	+100.000 0.989348876423676 7.49752903392853e-05	+100.000 0.827161683580271 0.00121504015244178	+100.000 0.744298751118109 0.00188810542580287	+100.000 0.905790924524403 0.000673065273361084	urine_specific_gravity_1
-1.18	0.00	49.433121	77.61	0.0	+100.000 0.930646417817087 0.00823939393939543	-100.000 0.881308047878823 -0.0163630751964081	+100.000 0.822994770091356 0.0241272246272242	-100.000 0.824429731949 -0.0246024691358036	+100.000 0.884740850813564 0.0158878306878287	+100.000 0.743734733562062 0.0404902998236323	phosphate_1
-1.18	0.00	49.588608	78.35	0.0	-100.000 0.970102159125845 -0.352170329670345	+100.000 0.69152617598051 2.64319291819291	+100.000 0.950888685798217 0.501144688644654	+100.000 0.742898351500734 2.99536324786326	+100.000 0.934673549329903 0.853315018315	-100.000 0.790108467848543 -2.14204822954826	urine_protein_1
-1.18	0.00	49.685535	79.00	0.0	+100.000 0.808983460656539 1.23605072463752	+100.000 0.96554433071902 0.172983870967613	+100.000 0.740546117357567 1.30705555555545	-100.000 0.828410176904567 -1.06306685366991	+100.000 0.987955263436448 0.0710048309179285	+100.000 0.77783114303575 1.13407168458784	mean_corpuscular_volume_1
-1.18	0.00	50.325000	80.52	0.0	+100.000 0.780090853035614 0.336619565217392	+100.000 0.759552788407214 0.447938172043	+100.000 0.871694055814196 0.196094671201816	+100.000 0.932822222179179 0.111318606825608	-100.000 0.905461045162102 -0.140524894015575	-100.000 0.84897446515041 -0.251843500841184	absolute_segmented_neutrophil_count_1
-1.18	0.00	50.037267	80.56	0.0	-100.000 0.843228111938886 -1.29462993421056	-100.000 0.743820642235299 -2.19735002829654	-100.000 0.741352702976065 -2.12322172802902	-100.000 0.896649574600305 -0.902720094085982	-100.000 0.902089325393779 -0.828591793818457	+100.000 0.991414468400002 0.0741283002675246	lymphocytes_1
-1.18	0.00	52.697531	85.37	0.0	-100.000 0.999662335925376 -0.0010545905707211	-100.000 0.932462832227835 -0.180086848635238	+100.000 0.787842929142848 0.59346153846154	-100.000 0.939464169197731 -0.179032258064517	+100.000 0.809862561563815 0.594516129032261	+100.000 0.705970064494808 0.773548387096778	partial_thromboplastin_time_1
-1.18	0.00	53.220859	86.75	0.0	+100.000 0.979426235709741 0.00876918859658105	+100.000 0.780383146857617 0.108193871776258	+100.000 0.940848581882622 0.025490663277985	+100.000 0.765168845316664 0.0994246831796772	+100.000 0.955514106148137 0.0167214746814039	-100.000 0.805142912471647 -0.0827032084982733	temperature_1
-1.18	0.00	53.250000	87.33	0.0	-100.000 0.853245602724733 -0.0149242872807012	+100.000 0.934959443047269 0.00495713073005094	-100.000 0.824789123749493 -0.0177372127501857	+100.000 0.784089437921919 0.0198814180107522	-100.000 0.973414926178333 -0.00281292546948447	-100.000 0.750779618493499 -0.0226943434802367	absolute_eosinophil_count_1
-1.18	0.00	54.660606	90.19	0.0	+100.000 0.820994718124397 9.6192028985507	+100.000 0.797429273564065 10.046370967742	+100.000 0.963124497166872 1.75552721088434	+100.000 0.99027642356469 0.427168069191339	-100.000 0.822689515735035 -7.86367568766636	-100.000 0.790722859157793 -8.2908437568577	lactate_dehydrogenase_1
-1.18	0.00	54.712575	91.37	0.0	+100.000 0.75760268693542 3.65087796030949	+100.000 0.961172046802386 0.568415355995249	+100.000 0.971096884586218 0.418190603578729	-100.000 0.795843417651651 -3.08246260431424	-100.000 0.783842234071716 -3.23268735673076	-100.000 0.989687933017245 -0.15022475241652	age_1
-1.18	0.00	54.258824	92.24	0.0	-100.000 0.836979471054295 -2.19791352438412	-100.000 0.893658675240114 -1.90243298368299	+100.000 0.755639659308275 1.44729344729344	+100.000 0.984273201866679 0.295480540701128	+100.000 0.714777455254843 3.64520697167756	+100.000 0.800209378876612 3.34972643097643	urine_wbcs_1
-1.18	0.00	58.589595	101.36	0.0	-100.000 0.829758621045489 -0.26392247807018	+100.000 0.908186280687264 0.157672750424448	-100.000 0.969130838006086 -0.0478648587430959	+100.000 0.749600067527042 0.421595228494628	+100.000 0.860368970836282 0.216057619327084	-100.000 0.877560751516355 -0.205537609167544	absolute_neutrophil_count_1
-1.18	0.00	59.798851	104.05	0.0	+100.000 0.905766849388744 0.132211956521739	-100.000 0.980366129323217 -0.0227620967741937	+100.000 0.760284503859299 0.240901643990939	-100.000 0.878733930151429 -0.154974053295933	+100.000 0.906168867025793 0.1086896874692	+100.000 0.726709264181561 0.263663740765133	bilirubin_(direct)_1
-1.18	0.00	61.714286	108.00	0.0	+100.000 0.909436990877132 0.00266376096491215	+100.000 0.909446395384615 0.00266567628749279	+100.000 0.747939544525118 0.00686393213079637	+100.000 0.999930619282153 1.91532258063398e-06	+100.000 0.838033438393341 0.00420017116588422	+100.000 0.834847432715661 0.00419825584330358	absolute_basophil_count_1
-1.18	0.00	62.152542	110.01	0.0	+100.000 0.94477401813488 4.00964357095273	-100.000 0.938923216834807 -4.61029994340629	+100.000 0.818213356174136 14.5229156223896	-100.000 0.891657379289173 -8.61994351435902	+100.000 0.871907368464149 10.5132720514369	+100.000 0.777248033970177 19.1332155657959	platelets_1
-1.18	0.00	62.224719	110.76	0.0	+100.000 0.913483008403856 0.230031328320848	+100.000 0.84043142446402 0.390181097906193	-100.000 0.908904280314966 -0.193342805370136	+100.000 0.941885080262908 0.160149769585345	-100.000 0.834704269538601 -0.423374133690984	-100.000 0.755879131570455 -0.58352390327633	chloride_1
-1.18	0.00	64.424581	115.32	0.0	+100.000 0.966314361549264 0.0565588596491322	-100.000 0.879674828004351 -0.207283828522916	-100.000 0.821882026584794 -0.300050389177164	-100.000 0.845709999361171 -0.263842688172049	-100.000 0.788661496061829 -0.356609248826296	-100.000 0.945280084323402 -0.0927665606542476	blood_urea_nitrogen_(bun)_1
-1.18	0.00	65.646739	120.79	0.0	-100.000 0.828647759513823 -0.275342192028986	-100.000 0.95951457126335 -0.0537988037634305	-100.000 0.818339828117094 -0.238979486961456	+100.000 0.84998267481689 0.221543388265555	+100.000 0.974532007699803 0.0363627050675301	-100.000 0.851395755817915 -0.185180683198025	total_cholesterol_1
-1.18	0.00	69.473404	130.61	0.0	-100.000 0.919041551048391 -0.349231359649217	-100.000 0.98859704739842 -0.0532696661008245	-100.000 0.783939827557297 -0.88838501770865	+100.000 0.937453229834295 0.295961693548392	-100.000 0.875115502328002 -0.539153658059433	-100.000 0.819038060573442 -0.835115351607826	hematocrit_1
-1.18	0.00	72.959184	143.00	0.0	+100.000 0.946911369884198 0.77366463032584	+100.000 0.956958824121205 0.671401285471788	-100.000 0.864425314811653 -1.94264049207523	-100.000 0.993333835572677 -0.102263344854052	-100.000 0.813087665240479 -2.71630512240107	-100.000 0.828906829908146 -2.61404177754702	bp_systolic_1
-1.18	0.00	75.291457	149.83	0.0	-100.000 0.860947634901902 -0.143846153846154	-100.000 0.819650428576748 -0.172539682539683	-100.000 0.811795095955963 -0.147843137254905	-100.000 0.973927602574303 -0.0286935286935284	-100.000 0.995985188415454 -0.00399698340875121	+100.000 0.972533989233744 0.0246965452847772	urine_bacteria_1
-1.18	0.00	82.866337	167.39	0.0	+100.000 0.874766390364331 2.79780153508768	+100.000 0.928985313309233 1.73808715336734	-100.000 0.960533389432397 -0.954229470389656	-100.000 0.955026455871346 -1.05971438172034	-100.000 0.840755035838569 -3.75203100547733	-100.000 0.893187670004629 -2.69231662375699	alt(sgpt)_1
-1.18	0.00	85.711538	178.28	0.0	-100.000 0.973639848705184 -0.436956521739127	-100.000 0.875309026717494 -2.91666666666677	-100.000 0.912288089661743 -1.76621315192735	-100.000 0.882036330150986 -2.47971014492764	-100.000 0.931083150891737 -1.32925663018823	+100.000 0.95004744867069 1.15045351473942	alkaline_phosphatase_1
-1.18	0.00	87.179245	184.82	0.0	+100.000 0.994115048131799 0.029141304347819	+100.000 0.95062630581042 0.191456989247312	+100.000 0.837518478761412 0.528600907029483	+100.000 0.964799825480143 0.162315684899493	+100.000 0.879816086576489 0.499459602681664	+100.000 0.89742510953249 0.337143917782171	bilirubin_(indirect)_1
-1.18	0.00	90.490654	193.65	0.0	-100.000 0.958891763082775 -0.0615652412280654	-100.000 0.985707515045526 -0.0167685342388224	-100.000 0.882967085220831 -0.17009492628284	+100.000 0.968628406759737 0.044796706989243	-100.000 0.931644787935496 -0.108529685054774	-100.000 0.889315894743482 -0.153326392044017	eosinophils_1
